# Supplementary material for: Lactate‐Driven Restriction of Mitochondrial Permeability Transition Promotes Resistance to Chemo‐Immunotherapy by Suppressing Tumor PANoptosis
Source: Adv Sci (Weinh). 2026 Jun 30:e76321. Online ahead of print. doi: 10.1002/advs.76321 (PMC13335109; doi:10.1002/advs.76321)
Supplement: Supplementary file 2 — Supporting File 2: advs76321‐sup‐0002‐TableS1‐S5.zip. [file ADVS-9999-e76321-s002.zip]

Archive with 5 entries (5 files):
- Table S1. TCGA-BRCA Immunotherapy Response by Immunoscore.xlsx
- Table S2. Clinical data of paired cohort.xlsx
- Table S3. MS-based global lactylome profiling.xlsx
- Table S4. MS-based ANT2 interactome.xlsx
- TAble S5. shRNA Targets and antibody dilution ratio.xlsx
