# Supplementary material for: Lactate‐Driven Restriction of Mitochondrial Permeability Transition Promotes Resistance to Chemo‐Immunotherapy by Suppressing Tumor PANoptosis
Source: Adv Sci (Weinh). 2026 Jun 30:e76321. Online ahead of print. doi: 10.1002/advs.76321 (PMC13335109; doi:10.1002/advs.76321)
Supplement: Supplementary file 2 — Supporting File 2: advs76321‐sup‐0002‐TableS1‐S5.zip. [file ADVS-9999-e76321-s002.zip › Table S1. TCGA-BRCA Immunotherapy Response by Immunoscore.xlsx]

## Sheet: Sheet1
Predictive Scores for Immunotherapy Response in TCGA Breast Cancer Patients
barcode	clinical_data_date_of_initial_pathologic_diagnosis	clinical_data_days_to_death	clinical_data_days_to_last_followup	clinical_data_days_to_last_known_alive	clinical_data_ER+	clinical_data_ethnicity	clinical_data_gender	clinical_data_HER2+	clinical_data_number_of_lymph_nodes	clinical_data_PAM50MRNA	clinical_data_pathologic_stage	clinical_data_pathology_M_stage	clinical_data_pathology_N_stage	clinical_data_pathology_T_stage	clinical_data_PR+	clinical_data_race	clinical_data_radiation_therapy	clinical_data_TNBC	clinical_data_tumor_tissue_site	clinical_data_vital_status	clinical_data_years_to_birth	datasource	disease	expData	ips_ctla4_neg_pd1_neg	ips_ctla4_neg_pd1_pos	ips_ctla4_pos_pd1_neg	ips_ctla4_pos_pd1_pos
TCGA-A2-A0D0	2008	NA	2048	NA	0	not hispanic or latino	female	0	0	Basal	stage iia	m0	n0 (i-)	t2	0	black or african american	no	1	breast	0	60	TCGA	BRCA	1	8	7	7	7
TCGA-BH-A0BC	2007	NA	974	NA	1	NA	female	0	12	LumA	stage iiic	m0	n3	t2	1	white	yes	0	breast	0	60	TCGA	BRCA	1	9	7	8	7
TCGA-BH-A28Q	2010	NA	1119	NA	1	not hispanic or latino	female	0	2	LumA	stage iib	m0	n1a	t2	1	white	no	0	breast	0	46	TCGA	BRCA	1	8	6	7	5
TCGA-B6-A0I2	1995	NA	4361	NA	NA	not hispanic or latino	female	0	0	Basal	stage ia	m0	n0 (i-)	t1c	NA	white	yes	0	breast	0	45	TCGA	BRCA	1	10	10	10	10
TCGA-5T-A9QA	2013	NA	303	NA	1	not hispanic or latino	female	0	NA	Her2	stage iia	mx	nx	t2	0	black or african american	yes	0	breast	0	52	TCGA	BRCA	1	8	6	8	6
TCGA-A2-A0EM	2002	NA	3094	NA	1	not hispanic or latino	female	0	0	LumA	stage ia	m0	n0 (i-)	t1	1	white	yes	0	breast	0	73	TCGA	BRCA	1	8	6	7	6
TCGA-AO-A12D	2005	NA	2515	NA	0	not hispanic or latino	female	1	1	Her2	stage iia	m0	n1a	t1c	0	white	yes	0	breast	0	43	TCGA	BRCA	1	8	8	8	8
TCGA-AR-A24N	2005	NA	3035	NA	1	not hispanic or latino	female	0	0	LumB	stage i	m0	n0	t1	1	white	no	0	breast	0	54	TCGA	BRCA	1	9	8	9	7
TCGA-E2-A14Q	2008	NA	1163	NA	1	not hispanic or latino	female	0	1	LumA	stage iib	m0	n1mi	t2	1	white	no	0	breast	0	50	TCGA	BRCA	1	9	7	8	7
TCGA-BH-A18T	2003	224	NA	NA	0	not hispanic or latino	female	0	NA	Basal	stage iia	m0	n0	t2	0	white	NA	1	breast	1	70	TCGA	BRCA	1	8	7	8	6
TCGA-A8-A08T	2002	3409	NA	NA	1	NA	female	0	NA	LumA	stage iv	m1	n1a	t2	1	NA	no	0	breast	1	64	TCGA	BRCA	1	7	5	6	5
TCGA-A2-A0CW	2006	NA	3283	NA	1	not hispanic or latino	female	0	2	LumB	stage iib	m0	n1a	t2	1	white	no	0	breast	0	67	TCGA	BRCA	1	8	7	8	7
TCGA-D8-A1XU	2010	NA	395	NA	1	not hispanic or latino	female	0	0	LumA	stage ia	m0	n0	t1c	1	white	no	0	breast	0	56	TCGA	BRCA	1	8	7	8	6
TCGA-A2-A0CU	2005	158	NA	NA	1	not hispanic or latino	female	0	0	LumB	stage iia	m0	n0 (i+)	t2	1	white	no	0	breast	1	73	TCGA	BRCA	1	7	5	6	5
TCGA-A8-A09N	2006	NA	31	NA	1	NA	female	1	NA	LumB	stage iiic	m0	n3a	t2	1	NA	NA	0	breast	0	57	TCGA	BRCA	1	9	7	8	7
TCGA-E2-A15R	2010	NA	1732	NA	1	not hispanic or latino	female	0	3	LumB	stage iia	m0	n1a	t1c	1	white	yes	0	breast	0	64	TCGA	BRCA	1	6	4	6	4
TCGA-C8-A135	2010	NA	393	NA	0	not hispanic or latino	female	1	1	Her2	stage iib	m0	n1	t2	0	asian	no	0	breast	0	64	TCGA	BRCA	1	7	6	7	5
TCGA-GI-A2C8	2004	NA	225	NA	1	not hispanic or latino	female	0	0	LumA	stage iiib	mx	n0	t4b	1	white	yes	0	breast	0	63	TCGA	BRCA	1	7	6	6	5
TCGA-OL-A6VQ	2012	NA	600	NA	1	not hispanic or latino	female	0	0	NA	stage iia	mx	n0	t2	1	white	no	0	breast	0	49	TCGA	BRCA	1	8	7	8	7
TCGA-D8-A1X9	2010	NA	727	NA	1	not hispanic or latino	female	0	3	Her2	stage iib	m0	n1a	t2	1	white	yes	0	breast	0	66	TCGA	BRCA	1	7	6	7	6
TCGA-B6-A0IG	1994	4456	NA	NA	1	not hispanic or latino	female	NA	4	Her2	stage iib	m0	n1b	t2	1	white	yes	0	breast	1	50	TCGA	BRCA	1	10	8	9	7
TCGA-A8-A0A2	2009	NA	579	NA	1	NA	female	0	NA	LumA	stage iia	m0	n0	t2	1	NA	NA	0	breast	0	66	TCGA	BRCA	1	8	7	7	6
TCGA-E2-A1LI	2003	NA	3121	NA	0	not hispanic or latino	female	0	0	Basal	stage iib	m0	n1	t2	0	white	yes	1	breast	0	57	TCGA	BRCA	1	9	8	9	8
TCGA-EW-A1P8	2010	239	NA	NA	0	not hispanic or latino	female	0	14	Basal	stage iiic	m0	n3b	t2	0	white	no	1	breast	1	58	TCGA	BRCA	1	8	7	7	6
TCGA-OL-A66I	2008	NA	714	NA	0	not hispanic or latino	female	0	0	Basal	stage iia	mx	n1mi	t1c	0	black or african american	yes	1	breast	0	36	TCGA	BRCA	1	9	9	9	9
TCGA-AQ-A54O	2011	NA	1001	NA	1	not hispanic or latino	male	0	0	LumB	stage iia	m0	n0	t2	1	black or african american	no	0	breast	0	51	TCGA	BRCA	1	8	6	8	6
TCGA-BH-A0AU	2008	NA	1914	NA	1	not hispanic or latino	female	0	0	LumB	stage iia	m0	n0	t2	1	white	yes	0	breast	0	45	TCGA	BRCA	1	8	7	8	7
TCGA-AR-A1AU	2007	NA	2868	NA	1	not hispanic or latino	female	0	4	Normal	stage iiia	m0	n2	t2	1	white	yes	0	breast	0	39	TCGA	BRCA	1	8	6	7	6
TCGA-A8-A09D	2007	NA	1522	NA	1	NA	female	0	NA	Her2	stage iib	m0	n1	t2	1	NA	yes	0	breast	0	47	TCGA	BRCA	1	7	6	7	5
TCGA-A2-A0T5	2009	NA	531	NA	1	not hispanic or latino	female	0	0	Normal	stage iia	m0	n0 (i-)	t2	1	white	no	0	breast	0	39	TCGA	BRCA	1	8	6	7	5
TCGA-AO-A0JE	2005	NA	2335	NA	0	not hispanic or latino	female	1	8	Her2	stage iiia	m0	n2a	t2	0	black or african american	yes	0	breast	0	53	TCGA	BRCA	1	8	8	8	8
TCGA-E2-A15L	2010	NA	626	NA	1	not hispanic or latino	female	0	0	LumB	stage iia	m0	n0	t2	1	black or african american	no	0	breast	0	65	TCGA	BRCA	1	7	5	7	5
TCGA-AR-A2LH	2007	616	NA	NA	0	not hispanic or latino	female	0	29	Basal	stage iii	m0	n3	t3	0	white	yes	1	breast	1	55	TCGA	BRCA	1	9	8	9	8
TCGA-A2-A0CT	2005	NA	2289	NA	1	not hispanic or latino	female	0	0	LumB	stage iia	m0	n0 (i-)	t2	0	white	no	0	breast	0	71	TCGA	BRCA	1	7	6	7	5
TCGA-A8-A09B	2009	NA	365	NA	1	NA	female	0	NA	LumA	stage iiib	m0	n1a	t4b	1	NA	yes	0	breast	0	58	TCGA	BRCA	1	7	6	7	5
TCGA-D8-A1XQ	2010	NA	499	NA	0	not hispanic or latino	female	0	0	Basal	stage iia	m0	n0	t2	0	white	no	1	breast	0	69	TCGA	BRCA	1	8	8	8	8
TCGA-PL-A8LV	2013	NA	-7	NA	NA	not hispanic or latino	female	NA	NA	Basal	stage iiib	m0	n0	t4	NA	black or african american	no	0	breast	0	54	TCGA	BRCA	1	9	8	9	8
TCGA-LD-A74U	2013	NA	402	NA	1	not hispanic or latino	female	0	11	Normal	stage iiic	m0	n3a	t3	0	white	no	0	breast	0	79	TCGA	BRCA	1	8	6	7	6
TCGA-D8-A1Y1	2010	302	NA	NA	1	not hispanic or latino	female	0	1	LumB	stage iiia	mx	n1a	t3	1	white	no	0	breast	1	80	TCGA	BRCA	1	7	6	6	5
TCGA-A8-A092	2008	NA	942	NA	1	NA	female	0	NA	Her2	stage iiia	m0	n2a	t2	1	NA	yes	0	breast	0	48	TCGA	BRCA	1	7	6	7	5
TCGA-LD-A66U	2012	NA	646	NA	1	not hispanic or latino	female	0	2	LumA	stage iib	mx	n1mi	t2	1	white	yes	0	breast	0	44	TCGA	BRCA	1	9	8	9	8
TCGA-A8-A09G	2008	NA	0	NA	1	NA	female	1	NA	Her2	stage iiic	m0	n3a	t3	0	NA	NA	0	breast	0	79	TCGA	BRCA	1	9	8	9	8
TCGA-OL-A6VO	2012	NA	858	NA	0	not hispanic or latino	female	0	0	Basal	stage ia	mx	n0	t1c	0	black or african american	yes	1	breast	0	43	TCGA	BRCA	1	9	7	8	7
TCGA-AC-A2FG	2007	NA	1853	NA	1	NA	female	0	1	Normal	stage iib	mx	n1a	t2	0	white	no	0	breast	0	79	TCGA	BRCA	1	8	6	7	6
TCGA-AO-A0J3	2009	NA	651	NA	1	not hispanic or latino	female	0	1	LumB	stage iib	m0	n1b	t2	1	white	yes	0	breast	0	67	TCGA	BRCA	1	8	6	7	5
TCGA-AN-A0XW	2010	NA	170	NA	1	not hispanic or latino	female	0	1	Her2	stage iiia	m0	n2	t2	1	white	no	0	breast	0	36	TCGA	BRCA	1	8	7	8	7
TCGA-GM-A2DK	2005	NA	2645	NA	1	not hispanic or latino	female	0	0	LumA	stage i	m0	n0 (i-)	t1c	0	white	yes	0	breast	0	58	TCGA	BRCA	1	8	6	8	6
TCGA-A8-A06N	2009	NA	0	NA	1	NA	female	0	NA	LumB	stage iiib	m0	n0	t4b	0	NA	NA	0	breast	0	66	TCGA	BRCA	1	7	6	6	5
TCGA-AO-A1KP	2003	NA	2953	NA	1	not hispanic or latino	female	0	0	LumB	stage iia	m0	n1	t1	1	white	no	0	breast	0	77	TCGA	BRCA	1	7	5	6	4
TCGA-AR-A5QQ	2011	322	NA	NA	0	not hispanic or latino	female	0	1	Basal	stage iiia	m0	n1	t3	0	white	yes	1	breast	1	68	TCGA	BRCA	1	7	8	8	8
TCGA-A7-A0DA	2009	NA	1085	NA	0	not hispanic or latino	female	0	0	Basal	stage iia	m0	n0 (i-)	t2	0	white	yes	1	breast	0	62	TCGA	BRCA	1	9	7	8	7
TCGA-BH-A0HX	2008	NA	829	NA	1	NA	female	0	2	LumB	stage iib	m0	n1a	t2	1	white	no	0	breast	0	54	TCGA	BRCA	1	7	6	7	5
TCGA-C8-A27A	2010	NA	747	NA	1	not hispanic or latino	female	0	NA	LumB	stage iib	m0	n1	t2	1	asian	no	0	breast	0	48	TCGA	BRCA	1	9	7	9	7
TCGA-A7-A26F	2010	NA	738	NA	0	not hispanic or latino	female	0	0	Basal	stage ia	m0	n0	t1	0	white	yes	1	breast	0	55	TCGA	BRCA	1	6	6	6	6
TCGA-A2-A25D	2010	NA	552	NA	1	not hispanic or latino	female	0	22	Her2	stage iiic	m0	n3a	t2	0	white	yes	0	breast	0	90	TCGA	BRCA	1	9	8	9	8
TCGA-BH-A201	2011	NA	856	NA	1	not hispanic or latino	female	0	0	Normal	stage ia	m0	n0	t1	1	white	yes	0	breast	0	64	TCGA	BRCA	1	7	6	6	5
TCGA-A8-A085	2008	NA	1124	NA	1	NA	male	0	NA	LumB	stage iib	m0	n1a	t2	1	NA	no	0	breast	0	44	TCGA	BRCA	1	7	5	6	4
TCGA-AR-A5QP	2011	NA	1185	NA	1	not hispanic or latino	female	NA	1	Normal	stage iib	m0	n1	t2	1	white	yes	0	breast	0	54	TCGA	BRCA	1	9	7	8	6
TCGA-BH-A0W3	2010	NA	728	NA	1	not hispanic or latino	female	0	1	LumB	stage iia	m0	n1a	t1c	1	white	yes	0	breast	0	58	TCGA	BRCA	1	8	6	7	5
TCGA-BH-A1FD	1998	1009	NA	NA	1	not hispanic or latino	female	0	0	LumB	stage i	m0	n0	t1c	1	white	NA	0	breast	1	68	TCGA	BRCA	1	7	6	6	5
TCGA-AC-A2FF	2006	NA	2759	NA	1	not hispanic or latino	female	0	3	Normal	stage iib	mx	n1	t2	1	asian	yes	0	breast	0	NA	TCGA	BRCA	1	8	8	8	7
TCGA-AR-A24V	2006	NA	3203	NA	1	not hispanic or latino	female	0	1	LumA	stage iib	m0	n1	t2	1	white	yes	0	breast	0	52	TCGA	BRCA	1	7	7	7	6
TCGA-E9-A1NE	2011	NA	1088	NA	1	not hispanic or latino	female	0	1	Basal	stage iib	m0	n1	t2	1	white	yes	0	breast	0	28	TCGA	BRCA	1	8	8	8	8
TCGA-E9-A54X	2012	NA	727	NA	1	not hispanic or latino	female	0	0	LumB	stage ia	m0	n0 (i-)	t1b	1	white	no	0	breast	0	85	TCGA	BRCA	1	8	6	7	5
TCGA-A8-A084	2007	NA	458	NA	1	NA	female	0	NA	LumB	stage iib	m0	n1a	t2	0	NA	yes	0	breast	0	81	TCGA	BRCA	1	8	7	8	6
TCGA-AN-A0XT	2010	NA	10	NA	1	not hispanic or latino	female	0	1	LumA	stage iiia	m0	n2	t2	0	white	no	0	breast	0	54	TCGA	BRCA	1	8	6	7	6
TCGA-LL-A73Z	2013	227	NA	NA	1	not hispanic or latino	female	0	NA	Basal	stage iv	m1	nx	t1c	1	black or african american	yes	0	breast	1	55	TCGA	BRCA	1	9	8	8	7
TCGA-D8-A1JM	2010	NA	590	NA	1	not hispanic or latino	female	0	3	Basal	stage iib	m0	n1a	t2	0	white	yes	0	breast	0	59	TCGA	BRCA	1	8	7	8	6
TCGA-AN-A0AL	2010	NA	227	NA	0	not hispanic or latino	female	0	0	Basal	stage iiib	m0	n0	t4	0	white	no	1	breast	0	41	TCGA	BRCA	1	8	7	8	7
TCGA-AO-A0JB	2007	NA	1542	NA	1	not hispanic or latino	female	0	1	Basal	stage iiia	m0	n1a	t3	1	white	yes	0	breast	0	50	TCGA	BRCA	1	8	6	8	6
TCGA-BH-A0BR	2007	NA	2330	NA	1	not hispanic or latino	female	0	0	Her2	stage i	m0	n0	t1c	1	white	yes	0	breast	0	59	TCGA	BRCA	1	7	6	7	6
TCGA-A8-A0A1	2009	NA	365	NA	1	NA	female	0	NA	LumA	stage iia	m0	n0	t2	1	NA	NA	0	breast	0	84	TCGA	BRCA	1	7	7	7	7
TCGA-LL-A442	2012	NA	889	NA	1	not hispanic or latino	female	0	0	LumA	stage iia	mx	n0 (i-)	t2	1	black or african american	no	0	breast	0	56	TCGA	BRCA	1	7	5	6	4
TCGA-B6-A0IE	1995	1993	NA	NA	0	not hispanic or latino	female	0	6	Basal	stage iiia	m0	n1b	t3	0	black or african american	yes	1	breast	1	38	TCGA	BRCA	1	9	7	8	6
TCGA-A2-A259	2007	NA	1596	NA	1	not hispanic or latino	female	0	0	Normal	stage i	m0	n0 (i-)	t1c	1	black or african american	no	0	breast	0	70	TCGA	BRCA	1	7	7	7	6
TCGA-E9-A1RH	2011	NA	1417	NA	NA	not hispanic or latino	female	0	0	Her2	stage iia	m0	n0	t2	NA	white	yes	0	breast	0	63	TCGA	BRCA	1	6	5	5	4
TCGA-BH-A1EV	1999	365	NA	NA	1	not hispanic or latino	female	1	3	Her2	stage iiia	m0	n1b	t3	1	white	yes	0	breast	1	45	TCGA	BRCA	1	6	5	6	4
TCGA-A2-A4S3	2012	NA	666	NA	1	not hispanic or latino	female	0	2	Her2	stage iib	m0	n1a	t2	1	black or african american	NA	0	breast	0	59	TCGA	BRCA	1	8	8	8	7
TCGA-AR-A2LQ	2010	NA	1233	NA	1	not hispanic or latino	female	0	0	Normal	stage iib	m0	n0	t3	1	white	yes	0	breast	0	59	TCGA	BRCA	1	8	7	7	6
TCGA-EW-A6SD	2012	NA	1010	NA	NA	hispanic or latino	female	NA	2	NA	stage iib	m0	n1a	t2	NA	black or african american	yes	NA	breast	0	32	TCGA	BRCA	1	7	6	7	6
TCGA-C8-A12Z	2010	NA	382	NA	0	not hispanic or latino	female	1	2	Her2	stage iib	m0	n1	t2	0	asian	no	0	breast	0	45	TCGA	BRCA	1	7	5	6	4
TCGA-3C-AALJ	2011	NA	1474	NA	1	not hispanic or latino	female	NA	1	LumB	stage iib	m0	n1a	t2	1	black or african american	no	0	breast	0	62	TCGA	BRCA	1	9	7	8	7
TCGA-D8-A1X6	2010	NA	541	NA	1	not hispanic or latino	female	0	5	LumB	stage iiia	mx	n2a	t3	1	white	no	0	breast	0	80	TCGA	BRCA	1	7	6	7	5
TCGA-D8-A141	2010	NA	626	NA	1	not hispanic or latino	female	0	1	LumA	NA	m0	n1	t1c	1	white	no	0	breast	0	40	TCGA	BRCA	1	8	8	8	8
TCGA-AR-A1AN	2006	NA	2920	NA	1	hispanic or latino	female	0	0	LumA	stage iia	m0	n0	t2	1	white	yes	0	breast	0	46	TCGA	BRCA	1	8	6	7	6
TCGA-BH-A18S	2003	2009	NA	NA	1	not hispanic or latino	female	0	0	LumA	stage i	m0	n0	t1c	1	white	NA	0	breast	1	79	TCGA	BRCA	1	8	6	7	5
TCGA-OL-A5S0	2012	NA	620	NA	1	NA	female	1	2	Basal	stage iib	mx	n1a	t2	0	black or african american	yes	0	breast	0	66	TCGA	BRCA	1	9	8	8	7
TCGA-OL-A5RX	2011	NA	878	NA	1	NA	female	0	NA	Normal	stage ia	mx	n0	t1c	1	black or african american	no	0	breast	0	51	TCGA	BRCA	1	8	7	8	6
TCGA-BH-A6R9	2012	NA	160	NA	0	not hispanic or latino	female	0	NA	Basal	stage iia	m0	n0	t2	1	white	no	0	breast	0	61	TCGA	BRCA	1	7	8	7	8
TCGA-A2-A0T7	2009	NA	631	NA	1	not hispanic or latino	female	0	0	Normal	stage iia	m0	n0 (i+)	t2	1	white	no	0	breast	0	51	TCGA	BRCA	1	8	7	7	6
TCGA-C8-A12L	2010	NA	363	NA	0	not hispanic or latino	female	1	NA	Her2	stage iia	m0	n0 (i-)	t2	0	asian	no	0	breast	0	67	TCGA	BRCA	1	6	6	6	5
TCGA-C8-A1HI	2010	NA	343	NA	1	not hispanic or latino	female	0	NA	Normal	stage iiia	m0	n2	t2	1	asian	no	0	breast	0	NA	TCGA	BRCA	1	8	6	7	6
TCGA-B6-A0I9	1992	362	NA	NA	NA	not hispanic or latino	female	1	NA	Her2	stage iv	m1	nx	t3	1	white	yes	0	breast	1	62	TCGA	BRCA	1	9	8	8	7
TCGA-AO-A0JM	2005	NA	2184	NA	1	hispanic or latino	female	1	2	Her2	stage iib	m0	n1	t2	1	NA	yes	0	breast	0	40	TCGA	BRCA	1	8	7	8	7
TCGA-UU-A93S	2013	116	NA	NA	0	not hispanic or latino	female	1	NA	Her2	stage iv	m1	n3b	t4d	0	black or african american	no	0	breast	1	63	TCGA	BRCA	1	10	9	10	9
TCGA-BH-A1EO	1999	2798	NA	NA	1	not hispanic or latino	female	0	1	LumA	stage iia	m0	n1	t1c	1	white	NA	0	breast	1	68	TCGA	BRCA	1	7	6	6	5
TCGA-B6-A0RP	1994	3126	NA	NA	1	not hispanic or latino	female	0	2	LumA	NA	m0	n1b	t2	1	white	no	0	breast	1	73	TCGA	BRCA	1	8	7	7	6
TCGA-A8-A09W	2007	NA	30	NA	1	NA	female	0	NA	LumB	stage iiib	m0	n3	t2	1	NA	NA	0	breast	0	70	TCGA	BRCA	1	8	7	8	6
TCGA-E2-A56Z	2012	NA	252	NA	1	not hispanic or latino	female	0	1	LumB	stage iib	m0	n1a	t2	1	black or african american	yes	0	breast	0	69	TCGA	BRCA	1	9	7	8	6
TCGA-AN-A0XL	2010	NA	163	NA	1	not hispanic or latino	female	0	0	LumA	stage iia	m0	n0	t2	1	white	no	0	breast	0	61	TCGA	BRCA	1	8	6	7	5
TCGA-BH-A0DZ	2009	NA	495	NA	1	NA	female	1	1	Her2	stage iib	m0	n1a	t2	1	white	no	0	breast	0	43	TCGA	BRCA	1	8	7	7	6
TCGA-E9-A1R6	2010	NA	339	NA	NA	not hispanic or latino	female	0	0	LumB	stage iia	m0	n0	t2	NA	white	yes	0	breast	0	63	TCGA	BRCA	1	7	6	7	5
TCGA-B6-A401	2007	NA	2596	NA	1	not hispanic or latino	female	0	1	Normal	stage iia	m0	n1a	t1c	1	black or african american	no	0	breast	0	47	TCGA	BRCA	1	8	7	8	6
TCGA-BH-A0DH	2007	NA	1156	NA	1	NA	female	0	3	LumA	stage iib	m0	n1a	t2	1	white	yes	0	breast	0	63	TCGA	BRCA	1	8	7	8	6
TCGA-AR-A24X	2006	NA	3004	NA	1	NA	female	0	0	LumA	stage iia	m0	n0	t2	1	white	no	0	breast	0	52	TCGA	BRCA	1	8	6	7	6
TCGA-E9-A1R3	2010	NA	78	NA	NA	not hispanic or latino	female	0	10	LumA	stage iiic	m0	n3	t2	NA	white	yes	0	breast	0	70	TCGA	BRCA	1	8	6	7	6
TCGA-D8-A145	2010	NA	410	NA	1	not hispanic or latino	female	0	1	Normal	stage iia	m0	n1a	t1c	1	white	no	0	breast	0	80	TCGA	BRCA	1	8	6	7	6
TCGA-AO-A12F	2006	NA	1842	NA	0	not hispanic or latino	female	0	0	Basal	stage iia	m0	n0 (i-)	t2	0	white	yes	1	breast	0	36	TCGA	BRCA	1	7	5	6	5
TCGA-AN-A04D	2008	NA	52	NA	0	not hispanic or latino	female	0	2	Basal	stage iib	m0	n1	t2	0	white	NA	1	breast	0	58	TCGA	BRCA	1	7	5	6	4
TCGA-S3-AA17	2013	NA	424	NA	1	not hispanic or latino	female	0	0	LumB	stage iib	cm0 (i+)	n1mi	t2	1	black or african american	yes	0	breast	0	64	TCGA	BRCA	1	8	8	8	8
TCGA-BH-A0BA	2006	NA	1132	NA	1	NA	female	0	27	LumA	stage iiic	m0	n3a	t3	1	white	yes	0	breast	0	51	TCGA	BRCA	1	8	7	8	7
TCGA-BH-A0BZ	2007	NA	2255	NA	1	not hispanic or latino	female	0	1	Her2	stage iiia	m0	n1a	t3	1	white	yes	0	breast	0	59	TCGA	BRCA	1	8	8	8	8
TCGA-A2-A0D3	2008	NA	1873	NA	1	not hispanic or latino	female	0	0	LumA	stage ia	m0	n0 (i-)	t1c	1	white	no	0	breast	0	42	TCGA	BRCA	1	8	7	8	7
TCGA-E9-A2JS	2011	904	NA	NA	NA	not hispanic or latino	female	NA	1	LumB	stage iib	m0	n1	t2	NA	white	yes	0	breast	1	72	TCGA	BRCA	1	7	6	7	6
TCGA-BH-A1FE	1998	2273	NA	NA	1	not hispanic or latino	female	0	1	Normal	stage iib	m0	n1	t2	1	white	NA	0	breast	1	31	TCGA	BRCA	1	8	7	8	7
TCGA-E9-A22A	2011	NA	1189	NA	1	not hispanic or latino	female	0	0	Her2	stage iia	m0	n0	t2	0	white	no	0	breast	0	74	TCGA	BRCA	1	8	7	8	7
TCGA-E2-A150	2009	NA	1935	NA	0	not hispanic or latino	female	0	0	Basal	stage iia	m0	n0	t2	0	white	yes	1	breast	0	48	TCGA	BRCA	1	9	8	9	8
TCGA-A8-A0A6	2009	NA	640	NA	1	NA	female	0	NA	LumA	stage iiic	m0	n3a	t2	1	NA	yes	0	breast	0	64	TCGA	BRCA	1	9	8	9	8
TCGA-E9-A1RA	2011	NA	1369	NA	NA	not hispanic or latino	female	0	0	LumA	stage ia	m0	n0	t1c	NA	white	yes	0	breast	0	48	TCGA	BRCA	1	8	7	8	6
TCGA-UL-AAZ6	2013	NA	518	NA	NA	not hispanic or latino	female	NA	NA	NA	stage iia	mx	n0	t2	NA	black or african american	no	NA	breast	0	73	TCGA	BRCA	1	10	8	9	8
TCGA-A1-A0SF	2006	NA	1463	NA	1	not hispanic or latino	female	0	0	Normal	stage iia	m0	n0	t2	1	white	NA	0	breast	0	54	TCGA	BRCA	1	9	8	9	8
TCGA-B6-A0RT	1996	NA	2721	NA	0	not hispanic or latino	female	0	1	Basal	stage iiia	m0	n1	t3	0	white	yes	1	breast	0	39	TCGA	BRCA	1	8	9	9	9
TCGA-AC-A3W5	2011	NA	504	NA	1	not hispanic or latino	female	1	0	Her2	stage iia	mx	n0	t2	1	black or african american	yes	0	breast	0	65	TCGA	BRCA	1	7	7	7	6
TCGA-B6-A0I5	1988	NA	8556	NA	1	not hispanic or latino	female	0	5	LumA	stage iib	m0	n1b	t2	1	white	no	0	breast	0	49	TCGA	BRCA	1	8	6	8	6
TCGA-S3-A6ZG	2013	NA	562	NA	1	not hispanic or latino	female	0	1	LumB	stage iib	m0	n1	t2	1	black or african american	yes	0	breast	0	71	TCGA	BRCA	1	8	7	8	6
TCGA-A2-A4RW	2011	NA	222	NA	1	not hispanic or latino	female	0	27	LumA	stage iiic	m0	n3a	t2	1	white	NA	0	breast	0	49	TCGA	BRCA	1	8	7	7	6
TCGA-A1-A0SN	2007	NA	1196	NA	1	not hispanic or latino	female	1	4	LumB	stage iia	mx	n1	t1c	1	white	NA	0	breast	0	50	TCGA	BRCA	1	8	7	8	7
TCGA-D8-A27H	2011	NA	397	NA	0	not hispanic or latino	female	0	NA	Basal	stage iia	m0	n0	t2	0	white	no	1	breast	0	72	TCGA	BRCA	1	9	7	8	7
TCGA-S3-AA11	2013	NA	421	NA	1	not hispanic or latino	female	0	0	LumA	stage iia	m0	n0	t2	1	black or african american	yes	0	breast	0	67	TCGA	BRCA	1	8	6	7	5
TCGA-E2-A1BD	2010	NA	1133	NA	1	not hispanic or latino	female	0	0	LumA	stage iia	m0	n0	t2	1	white	yes	0	breast	0	53	TCGA	BRCA	1	8	6	8	6
TCGA-A7-A5ZV	2012	NA	368	NA	0	not hispanic or latino	female	0	0	Basal	stage iia	m0	n0	t2	0	black or african american	yes	1	breast	0	62	TCGA	BRCA	1	7	6	7	5
TCGA-A1-A0SG	2006	NA	434	NA	1	not hispanic or latino	female	0	1	LumA	stage iib	m0	n1a	t2	1	white	NA	0	breast	0	61	TCGA	BRCA	1	8	6	7	6
TCGA-AC-A3W6	2012	NA	602	NA	1	not hispanic or latino	female	0	3	LumA	stage iiia	mx	n1	t3	1	white	no	0	breast	0	90	TCGA	BRCA	1	9	8	8	7
TCGA-AR-A2LK	2007	1649	NA	NA	1	not hispanic or latino	female	0	5	LumB	stage iii	m0	n2	t3	1	white	yes	0	breast	1	62	TCGA	BRCA	1	7	5	6	5
TCGA-D8-A73X	2013	NA	767	NA	1	not hispanic or latino	female	0	NA	LumA	stage iia	m0	n0	t2	1	white	yes	0	breast	0	53	TCGA	BRCA	1	8	6	7	6
TCGA-A2-A04U	2004	NA	2654	NA	0	not hispanic or latino	female	0	0	Basal	stage iia	m0	n0 (i+)	t2	0	white	no	1	breast	0	47	TCGA	BRCA	1	7	6	7	5
TCGA-D8-A143	2010	NA	431	NA	0	not hispanic or latino	female	0	0	Basal	stage iia	m0	n0	t2	0	white	no	1	breast	0	51	TCGA	BRCA	1	7	6	7	6
TCGA-BH-A8FZ	2012	NA	574	NA	1	not hispanic or latino	female	NA	0	Normal	stage ia	m0	n0	t1b	1	white	yes	0	breast	0	58	TCGA	BRCA	1	7	7	7	7
TCGA-BH-A0H9	2007	NA	1247	NA	1	NA	female	0	0	LumB	stage iia	m0	n0 (i-)	t2	1	white	yes	0	breast	0	69	TCGA	BRCA	1	7	5	7	5
TCGA-E2-A15S	2010	NA	428	NA	1	not hispanic or latino	female	0	1	LumB	stage iib	m0	n1	t2	0	white	yes	0	breast	0	34	TCGA	BRCA	1	7	5	6	4
TCGA-E2-A1II	2008	NA	1025	NA	0	not hispanic or latino	female	0	0	Basal	stage i	m0	n0	t1c	1	white	yes	0	breast	0	51	TCGA	BRCA	1	8	9	9	9
TCGA-D8-A1XS	2010	NA	496	NA	1	not hispanic or latino	male	1	25	LumB	stage iiic	m0	n3a	t2	1	white	yes	0	breast	0	48	TCGA	BRCA	1	7	6	7	6
TCGA-E2-A1LK	2008	266	NA	NA	0	not hispanic or latino	female	0	11	Basal	stage iiic	m0	n3a	t4b	0	black or african american	no	1	breast	1	84	TCGA	BRCA	1	8	6	7	5
TCGA-OL-A5RV	2011	NA	1062	NA	1	NA	female	0	20	Normal	stage iiic	mx	n3	t2	1	black or african american	yes	0	breast	0	43	TCGA	BRCA	1	8	6	7	5
TCGA-B6-A1KI	2003	NA	2236	NA	1	not hispanic or latino	female	0	0	LumA	stage i	m0	n0	t1c	1	white	yes	0	breast	0	63	TCGA	BRCA	1	8	6	7	5
TCGA-B6-A0X0	1996	3945	NA	NA	1	not hispanic or latino	female	0	0	LumA	stage i	m0	n0 (i-)	t1c	1	white	no	0	breast	1	54	TCGA	BRCA	1	8	6	7	6
TCGA-BH-A42T	2012	320	NA	NA	1	not hispanic or latino	female	1	NA	LumB	stage iia	m0	n0 (i+)	t2	1	black or african american	no	0	breast	1	75	TCGA	BRCA	1	9	7	8	7
TCGA-AN-A0FS	2010	NA	210	NA	1	not hispanic or latino	female	0	0	LumA	stage ia	m0	n0	t1c	0	white	no	0	breast	0	55	TCGA	BRCA	1	8	6	7	5
TCGA-AO-A03O	2002	2483	NA	NA	1	not hispanic or latino	female	0	0	LumB	stage iia	m0	n0 (i-)	t2	1	black or african american	no	0	breast	1	69	TCGA	BRCA	1	8	8	8	7
TCGA-GM-A2D9	2006	1812	NA	NA	1	not hispanic or latino	female	0	0	LumA	stage i	m0	n0 (i-)	t1c	1	white	yes	0	breast	1	69	TCGA	BRCA	1	9	7	8	6
TCGA-D8-A1JE	2010	NA	575	NA	1	not hispanic or latino	female	0	3	LumB	stage iia	m0	n1a	t1c	1	white	no	0	breast	0	62	TCGA	BRCA	1	7	6	7	5
TCGA-AO-A03L	2003	NA	2442	NA	1	not hispanic or latino	female	0	4	Her2	stage iiia	m0	n2	t3	1	asian	yes	0	breast	0	34	TCGA	BRCA	1	8	7	8	7
TCGA-HN-A2NL	NA	NA	79	NA	0	NA	female	0	0	Basal	stage iia	m0	n0	t2	0	NA	NA	1	breast	0	56	TCGA	BRCA	1	9	8	9	8
TCGA-BH-A0EA	2008	991	NA	NA	1	not hispanic or latino	female	0	2	Normal	stage iia	m0	n1a	t1c	1	white	no	0	breast	1	72	TCGA	BRCA	1	8	6	7	6
TCGA-AO-A1KT	2009	NA	541	NA	1	not hispanic or latino	female	0	1	Her2	stage iia	m0	n1	t1	1	white	yes	0	breast	0	78	TCGA	BRCA	1	7	5	6	5
TCGA-AR-A1AL	2006	NA	2971	NA	1	not hispanic or latino	female	0	3	Normal	stage iiia	m0	n1	t3	1	white	yes	0	breast	0	60	TCGA	BRCA	1	8	6	7	6
TCGA-E2-A15J	2009	NA	1640	NA	1	not hispanic or latino	female	0	0	LumA	stage i	m0	n0	t1c	1	white	no	0	breast	0	51	TCGA	BRCA	1	8	6	7	5
TCGA-EW-A1P3	2008	NA	1611	NA	1	not hispanic or latino	female	0	0	LumA	stage iia	mx	n0	t2	1	white	no	0	breast	0	48	TCGA	BRCA	1	8	7	8	6
TCGA-BH-A0H7	2008	NA	702	NA	1	NA	female	0	6	LumB	stage iiia	m0	n2a	t1c	1	white	yes	0	breast	0	65	TCGA	BRCA	1	9	7	8	7
TCGA-BH-A0E0	2009	NA	134	NA	0	NA	female	0	10	Basal	stage iiic	m0	n3a	t3	0	white	yes	1	breast	0	38	TCGA	BRCA	1	7	5	7	5
TCGA-AR-A24O	2005	NA	3607	NA	1	not hispanic or latino	female	0	7	LumA	stage iiia	m0	n2	t3	1	white	yes	0	breast	0	43	TCGA	BRCA	1	8	7	8	6
TCGA-V7-A7HQ	2009	NA	2033	NA	NA	not hispanic or latino	female	NA	5	NA	stage iiia	m0	n2a	t1c	NA	black or african american	yes	NA	breast	0	75	TCGA	BRCA	1	7	5	6	5
TCGA-A2-A0T2	2009	255	NA	NA	0	not hispanic or latino	female	0	10	Basal	stage iv	m1	n3	t3	0	white	no	1	breast	1	66	TCGA	BRCA	1	7	5	6	5
TCGA-A2-A0ST	2003	NA	3017	NA	0	not hispanic or latino	female	0	3	Basal	stage iia	m0	n1a	t1c	0	white	yes	1	breast	0	62	TCGA	BRCA	1	9	10	9	10
TCGA-BH-A0B7	2006	NA	2559	NA	1	not hispanic or latino	female	1	1	Her2	stage iib	m0	n1a	t2	1	white	yes	0	breast	0	42	TCGA	BRCA	1	7	6	7	6
TCGA-A2-A0EQ	2004	NA	2426	NA	0	not hispanic or latino	female	1	0	Her2	stage iia	m0	n0 (i-)	t2	0	black or african american	yes	0	breast	0	64	TCGA	BRCA	1	9	9	9	8
TCGA-B6-A0RN	1993	NA	8008	NA	0	not hispanic or latino	female	0	0	LumA	stage ia	m0	n0 (i-)	t1c	0	white	yes	1	breast	0	60	TCGA	BRCA	1	8	7	7	6
TCGA-BH-A1F0	2000	785	NA	NA	0	not hispanic or latino	female	0	1	Basal	stage iia	m0	n1c	t1a	NA	white	NA	0	breast	1	80	TCGA	BRCA	1	7	7	7	7
TCGA-BH-A0EI	2008	NA	1926	NA	1	not hispanic or latino	female	0	2	LumA	stage iia	m0	n1a	t1c	1	white	yes	0	breast	0	51	TCGA	BRCA	1	7	5	6	4
TCGA-A8-A0AB	2009	NA	518	NA	1	NA	female	0	NA	LumB	stage iia	m0	n0	t2	1	NA	no	0	breast	0	54	TCGA	BRCA	1	6	4	5	3
TCGA-BH-A18U	2003	1563	NA	NA	1	not hispanic or latino	female	1	9	Her2	stage iiia	m0	n2a	t2	1	white	NA	0	breast	1	72	TCGA	BRCA	1	7	6	7	6
TCGA-A8-A06Z	2007	NA	31	NA	1	NA	female	0	NA	LumB	stage iib	m0	n0	t3	1	NA	NA	0	breast	0	84	TCGA	BRCA	1	7	5	6	4
TCGA-E2-A14U	2008	NA	1318	NA	1	not hispanic or latino	female	0	0	Normal	stage i	m0	n0	t1c	1	white	no	0	breast	0	74	TCGA	BRCA	1	8	6	7	5
TCGA-E9-A1R5	2011	NA	92	NA	NA	not hispanic or latino	female	0	0	LumA	stage ia	m0	n0	t1c	NA	white	yes	0	breast	0	63	TCGA	BRCA	1	7	5	7	5
TCGA-S3-AA10	2013	NA	586	NA	0	not hispanic or latino	female	0	0	Basal	stage iia	m0	n0	t2	0	black or african american	no	1	breast	0	65	TCGA	BRCA	1	9	9	9	9
TCGA-A8-A076	2006	NA	1642	NA	1	NA	female	1	NA	Her2	stage iia	m0	n0	t2	1	NA	no	0	breast	0	66	TCGA	BRCA	1	7	6	7	6
TCGA-AR-A1AJ	2005	NA	3072	NA	1	not hispanic or latino	female	0	0	Basal	stage i	m0	n0	t1	0	white	yes	0	breast	0	83	TCGA	BRCA	1	7	8	7	8
TCGA-E9-A1RE	2011	NA	1419	NA	NA	not hispanic or latino	female	0	9	LumB	stage iiia	m0	n2	t2	NA	white	yes	0	breast	0	74	TCGA	BRCA	1	7	5	6	5
TCGA-AR-A24U	2006	NA	3128	NA	0	not hispanic or latino	female	1	2	Her2	stage iia	m0	n1	t1	0	white	yes	0	breast	0	47	TCGA	BRCA	1	7	7	7	7
TCGA-BH-A0HK	2010	NA	178	NA	1	NA	female	0	2	LumA	stage iib	m0	n1	t2	0	white	no	0	breast	0	81	TCGA	BRCA	1	8	7	8	6
TCGA-B6-A0IH	1995	3418	NA	NA	1	not hispanic or latino	female	0	25	LumA	stage iiia	m0	n1b	t3	1	white	yes	0	breast	1	81	TCGA	BRCA	1	9	8	8	7
TCGA-AC-A3W7	2012	NA	471	NA	NA	not hispanic or latino	female	NA	1	NA	stage iib	mx	n1a	t2	NA	white	no	NA	breast	0	66	TCGA	BRCA	1	8	7	8	6
TCGA-E2-A154	2009	NA	591	NA	1	not hispanic or latino	female	0	0	LumB	stage i	m0	n0	t1c	1	white	yes	0	breast	0	68	TCGA	BRCA	1	7	5	6	4
TCGA-LL-A440	2012	NA	759	NA	1	not hispanic or latino	female	0	0	Normal	stage ia	mx	n0 (i-)	t1c	1	white	no	0	breast	0	61	TCGA	BRCA	1	7	6	7	6
TCGA-EW-A1P7	2009	NA	915	NA	0	hispanic or latino	female	0	0	Basal	stage iia	m0	n0 (i-)	t2	0	white	no	1	breast	0	59	TCGA	BRCA	1	9	9	9	9
TCGA-AO-A128	2002	NA	3248	NA	0	not hispanic or latino	female	0	0	Basal	stage iia	m0	n0 (i-)	t2	0	white	yes	1	breast	0	61	TCGA	BRCA	1	6	8	7	8
TCGA-BH-A204	1996	2534	NA	NA	NA	not hispanic or latino	female	NA	2	LumB	stage iib	m0	n1b	t2	NA	white	NA	0	breast	1	80	TCGA	BRCA	1	6	4	5	3
TCGA-A2-A04W	2005	NA	3102	NA	0	not hispanic or latino	female	1	1	Her2	stage iib	m0	n1mi	t2	0	white	no	0	breast	0	50	TCGA	BRCA	1	8	6	7	5
TCGA-AN-A0AM	2010	NA	5	NA	1	not hispanic or latino	female	0	0	Her2	stage iia	m0	n0	t2	0	white	no	0	breast	0	56	TCGA	BRCA	1	8	7	8	7
TCGA-A7-A26E	2010	NA	954	NA	1	not hispanic or latino	female	0	0	LumA	stage iiia	mx	n1a	t3	1	white	yes	0	breast	0	71	TCGA	BRCA	1	7	6	7	5
TCGA-A8-A07W	2009	NA	304	NA	1	NA	female	0	NA	LumB	stage iv	m1	nx	t2	1	NA	no	0	breast	0	76	TCGA	BRCA	1	7	6	6	5
TCGA-D8-A1XY	2010	NA	503	NA	1	not hispanic or latino	female	1	0	LumA	stage iia	mx	n0	t2	1	white	no	0	breast	0	74	TCGA	BRCA	1	7	6	7	5
TCGA-D8-A140	2010	NA	403	NA	1	not hispanic or latino	female	1	1	LumA	stage iib	m0	n1a	t2	1	white	no	0	breast	0	62	TCGA	BRCA	1	9	8	8	7
TCGA-BH-A0BO	2007	NA	2197	NA	1	not hispanic or latino	female	0	0	Normal	stage i	m0	n0	t1b	1	white	yes	0	breast	0	54	TCGA	BRCA	1	7	7	7	6
TCGA-E9-A1R7	2011	NA	1467	NA	NA	not hispanic or latino	female	0	0	LumB	stage iia	m0	n0	t2	NA	white	yes	0	breast	0	64	TCGA	BRCA	1	8	6	7	5
TCGA-LL-A5YL	2012	NA	519	NA	1	not hispanic or latino	female	1	3	Her2	stage iib	mx	n1a	t2	0	white	yes	0	breast	0	64	TCGA	BRCA	1	9	7	8	7
TCGA-Z7-A8R5	2005	NA	3287	NA	1	not hispanic or latino	female	0	3	Normal	stage iiia	mx	n1a	t3	1	white	no	0	breast	0	61	TCGA	BRCA	1	8	7	8	6
TCGA-B6-A1KN	1998	NA	4233	NA	0	not hispanic or latino	female	1	24	Basal	stage iiib	m0	n1	t4b	0	white	yes	0	breast	0	57	TCGA	BRCA	1	8	7	8	6
TCGA-E2-A15G	2009	NA	554	NA	1	not hispanic or latino	female	0	0	LumA	stage iia	m0	n0	t2	1	white	yes	0	breast	0	76	TCGA	BRCA	1	7	6	7	5
TCGA-A8-A08S	2008	NA	1004	NA	1	NA	female	1	NA	LumB	stage iia	m0	n1	t1c	1	NA	yes	0	breast	0	71	TCGA	BRCA	1	9	8	9	7
TCGA-A8-A09X	2009	426	NA	NA	0	NA	female	0	NA	Her2	stage iiic	m0	n3a	t2	0	NA	NA	1	breast	1	62	TCGA	BRCA	1	8	7	7	7
TCGA-BH-A0DI	2009	NA	912	NA	1	not hispanic or latino	female	0	3	Normal	stage iib	m0	n1a	t2	1	white	yes	0	breast	0	63	TCGA	BRCA	1	8	7	7	6
TCGA-D8-A27T	2011	NA	398	NA	1	not hispanic or latino	female	0	12	LumA	stage iiic	m0	n3a	t2	1	white	yes	0	breast	0	53	TCGA	BRCA	1	8	7	8	7
TCGA-BH-A0GZ	2009	NA	328	NA	1	NA	female	0	1	LumA	stage iia	m0	n1a	t1c	1	white	yes	0	breast	0	62	TCGA	BRCA	1	8	6	7	5
TCGA-A8-A06Q	2007	NA	31	NA	1	NA	female	0	NA	LumB	stage iiia	m0	n2	t3	1	NA	NA	0	breast	0	63	TCGA	BRCA	1	7	5	6	5
TCGA-D8-A1JN	2010	NA	620	NA	1	not hispanic or latino	female	0	11	LumA	stage iiic	mx	n3a	t3	1	white	no	0	breast	0	80	TCGA	BRCA	1	9	7	8	7
TCGA-AR-A24Q	2006	NA	3172	NA	1	NA	female	0	0	Basal	stage iib	m0	n0	t3	0	white	yes	0	breast	0	49	TCGA	BRCA	1	8	7	8	7
TCGA-A2-A1G6	2010	NA	501	NA	0	not hispanic or latino	female	0	4	Normal	stage iiia	m0	n2a	t2	0	white	yes	1	breast	0	50	TCGA	BRCA	1	8	7	7	6
TCGA-C8-A12Y	2010	NA	1476	NA	NA	not hispanic or latino	female	0	NA	LumB	stage iib	m0	n1	t2	NA	asian	yes	0	breast	0	NA	TCGA	BRCA	1	8	7	8	6
TCGA-A2-A0YH	2009	NA	659	NA	1	not hispanic or latino	female	0	5	LumB	stage iiia	m0	n2a	t2	1	white	yes	0	breast	0	53	TCGA	BRCA	1	7	7	7	7
TCGA-A8-A095	2007	NA	1277	NA	1	NA	female	0	NA	LumB	stage i	m0	n0	t1c	1	NA	yes	0	breast	0	45	TCGA	BRCA	1	8	6	7	5
TCGA-BH-A0HW	2006	NA	1561	NA	1	NA	female	0	0	LumB	stage ia	m0	n0 (i-)	t1c	0	asian	yes	0	breast	0	62	TCGA	BRCA	1	7	5	6	4
TCGA-E2-A1LL	2008	NA	1309	NA	0	not hispanic or latino	female	0	5	Basal	stage iiia	mx	n2a	t3	0	black or african american	yes	1	breast	0	74	TCGA	BRCA	1	7	5	6	5
TCGA-OL-A66K	2010	1275	NA	NA	1	not hispanic or latino	female	0	NA	LumA	stage iia	mx	n0	t2	1	white	no	0	breast	1	72	TCGA	BRCA	1	8	7	7	6
TCGA-D8-A1XL	2010	NA	606	NA	1	not hispanic or latino	female	0	2	Her2	stage iib	mx	n1a	t2	1	white	yes	0	breast	0	34	TCGA	BRCA	1	9	8	9	8
TCGA-BH-A0BS	2007	NA	2612	NA	1	not hispanic or latino	female	0	0	LumA	stage iiia	m0	n1c	t3	1	white	yes	0	breast	0	55	TCGA	BRCA	1	8	6	7	6
TCGA-AC-A7VC	2013	NA	1	NA	NA	not hispanic or latino	female	NA	0	NA	stage iib	mx	n0	t3	NA	white	NA	NA	breast	0	56	TCGA	BRCA	1	8	6	7	5
TCGA-S3-AA12	2013	NA	574	NA	1	not hispanic or latino	female	0	2	LumA	stage iiia	mx	n1a	t3	0	black or african american	no	0	breast	0	82	TCGA	BRCA	1	6	5	6	4
TCGA-A8-A06T	2007	NA	1614	NA	1	NA	female	0	NA	LumB	stage iiia	m0	n1a	t3	1	NA	no	0	breast	0	74	TCGA	BRCA	1	9	8	8	7
TCGA-A2-A0YD	2009	NA	769	NA	1	not hispanic or latino	female	0	0	LumA	stage iib	m0	n0 (i+)	t3	1	white	no	0	breast	0	63	TCGA	BRCA	1	8	7	7	6
TCGA-B6-A0IJ	1995	NA	7106	NA	1	not hispanic or latino	female	0	0	Basal	stage iib	m0	n0 (i-)	t3	1	black or african american	no	0	breast	0	42	TCGA	BRCA	1	8	8	8	8
TCGA-D8-A1XZ	2010	NA	466	NA	1	not hispanic or latino	female	0	6	LumB	stage iiia	mx	n2a	t1c	0	white	yes	0	breast	0	81	TCGA	BRCA	1	8	6	7	6
TCGA-A8-A0A4	2009	NA	396	NA	1	NA	female	0	NA	Normal	stage iia	m0	n0	t2	1	NA	no	0	breast	0	73	TCGA	BRCA	1	8	7	8	6
TCGA-AO-A12E	2005	NA	2142	NA	1	not hispanic or latino	female	0	0	Normal	stage iib	m0	n0 (i+)	t3	1	white	yes	0	breast	0	51	TCGA	BRCA	1	8	7	7	6
TCGA-A7-A13F	2010	NA	765	NA	1	not hispanic or latino	female	0	3	LumB	stage iiia	m0	n1a	t3	1	white	yes	0	breast	0	44	TCGA	BRCA	1	7	5	6	4
TCGA-E2-A1IE	2008	NA	2362	NA	1	not hispanic or latino	female	0	1	LumB	stage iib	m0	n1	t2	1	white	yes	0	breast	0	61	TCGA	BRCA	1	7	5	6	4
TCGA-A2-A3KC	2011	NA	1102	NA	1	not hispanic or latino	female	0	2	Normal	stage iib	m0	n1a	t2	1	black or african american	yes	0	breast	0	55	TCGA	BRCA	1	8	7	7	6
TCGA-AO-A03P	2003	2911	NA	2576	1	not hispanic or latino	female	0	0	LumB	stage iib	m0	n1	t2	1	black or african american	yes	0	breast	1	54	TCGA	BRCA	1	8	7	8	6
TCGA-BH-A42U	2004	NA	3364	NA	0	not hispanic or latino	female	0	NA	Normal	stage iia	m0	n0	t2	0	black or african american	no	1	breast	0	80	TCGA	BRCA	1	9	8	9	8
TCGA-AN-A049	2008	NA	19	NA	1	not hispanic or latino	female	0	0	LumB	stage iia	m0	n0	t2	1	white	NA	0	breast	0	62	TCGA	BRCA	1	8	7	8	6
TCGA-A7-A13H	2010	NA	899	NA	1	not hispanic or latino	female	0	2	LumA	stage iib	mx	n1a	t2	1	white	no	0	breast	0	61	TCGA	BRCA	1	7	7	7	7
TCGA-E2-A1L6	2007	NA	1648	NA	1	not hispanic or latino	female	0	1	LumA	stage iia	m0	n1mi	t1c	1	white	no	0	breast	0	44	TCGA	BRCA	1	8	7	7	6
TCGA-A2-A1G0	2010	NA	616	NA	1	not hispanic or latino	female	0	2	LumA	stage iib	m0	n1a	t2	1	white	yes	0	breast	0	49	TCGA	BRCA	1	8	6	7	6
TCGA-AO-A03R	2005	NA	2091	NA	1	not hispanic or latino	female	0	3	Basal	stage iib	m0	n1a	t2	1	white	yes	0	breast	0	57	TCGA	BRCA	1	8	7	8	7
TCGA-AN-A0FV	2010	NA	10	NA	0	not hispanic or latino	female	1	0	Her2	stage iia	m0	n0	t2	0	white	no	0	breast	0	58	TCGA	BRCA	1	7	5	7	5
TCGA-AN-A0FK	2010	NA	213	NA	1	not hispanic or latino	female	0	0	LumA	stage iiib	m0	n0	t4	1	white	no	0	breast	0	88	TCGA	BRCA	1	9	7	8	6
TCGA-E2-A1IU	2010	NA	337	NA	1	not hispanic or latino	female	0	0	LumA	stage ia	m0	n0 (mol+)	t1c	1	white	no	0	breast	0	60	TCGA	BRCA	1	8	7	8	6
TCGA-A1-A0SB	2008	NA	259	NA	1	not hispanic or latino	female	0	0	Basal	stage i	m0	n0	t1c	0	white	NA	0	breast	0	70	TCGA	BRCA	1	8	5	7	5
TCGA-AC-A5EI	2012	NA	442	NA	NA	not hispanic or latino	female	NA	1	NA	stage ib	mx	n1mi	t1c	NA	white	no	NA	breast	0	88	TCGA	BRCA	0	NA	NA	NA	NA
TCGA-B6-A0IQ	1996	NA	4285	NA	0	not hispanic or latino	female	0	1	Basal	stage iiia	m0	n1b	t3	0	white	yes	1	breast	0	40	TCGA	BRCA	1	8	7	8	7
TCGA-E2-A155	2009	NA	640	NA	1	not hispanic or latino	female	0	2	LumB	stage iib	m0	n1a	t2	0	white	no	0	breast	0	58	TCGA	BRCA	1	7	5	6	5
TCGA-E2-A574	2011	NA	1179	NA	0	not hispanic or latino	female	0	0	Basal	stage iia	m0	n0	t2	0	black or african american	yes	1	breast	0	44	TCGA	BRCA	1	8	6	7	5
TCGA-E2-A3DX	2011	NA	1325	NA	1	not hispanic or latino	female	1	25	LumA	stage iiic	m0	n3	t2	1	white	yes	0	breast	0	43	TCGA	BRCA	1	8	8	8	8
TCGA-E2-A14V	2008	NA	1042	NA	1	not hispanic or latino	female	1	3	Her2	stage iib	m0	n1	t2	1	white	yes	0	breast	0	53	TCGA	BRCA	1	7	6	7	5
TCGA-A8-A07J	2009	NA	365	NA	1	NA	female	0	NA	LumA	stage iib	m0	n1a	t2	1	NA	yes	0	breast	0	35	TCGA	BRCA	1	7	6	7	5
TCGA-AN-A041	2010	NA	7	NA	1	not hispanic or latino	female	1	1	LumB	stage iib	m0	n1a	t2	0	white	no	0	breast	0	29	TCGA	BRCA	1	8	6	7	6
TCGA-A8-A079	2007	NA	274	NA	1	NA	female	0	NA	LumB	stage iiib	m0	n3	t4b	1	NA	yes	0	breast	0	69	TCGA	BRCA	1	7	6	7	5
TCGA-AC-A2FB	2009	NA	1234	NA	1	not hispanic or latino	female	1	0	Normal	stage iia	mx	n0	t2	1	white	no	0	breast	0	65	TCGA	BRCA	1	8	8	8	8
TCGA-A2-A0T1	2009	NA	521	NA	0	not hispanic or latino	female	1	10	Her2	stage iiic	m0	n3	t3	0	american indian or alaska native	yes	0	breast	0	55	TCGA	BRCA	1	8	8	8	8
TCGA-AO-A0J8	2009	NA	680	NA	1	not hispanic or latino	female	0	0	LumA	stage iia	m0	n0 (i+)	t2	1	white	yes	0	breast	0	61	TCGA	BRCA	1	8	7	8	6
TCGA-D8-A1JC	2010	NA	480	NA	1	not hispanic or latino	female	0	4	LumB	stage iiia	m0	n2a	t2	1	white	yes	0	breast	0	59	TCGA	BRCA	1	7	7	7	6
TCGA-A8-A093	2009	NA	546	NA	1	NA	female	0	NA	LumA	stage iia	m0	n0	t2	1	NA	yes	0	breast	0	61	TCGA	BRCA	1	8	6	7	5
TCGA-AO-A0JC	2006	NA	1547	NA	1	not hispanic or latino	female	0	0	Basal	stage iia	m0	n0 (i-)	t2	1	white	yes	0	breast	0	64	TCGA	BRCA	1	9	10	10	10
TCGA-BH-A0DX	2007	NA	2156	NA	1	not hispanic or latino	female	0	0	LumB	stage i	m0	n0	t1b	1	white	yes	0	breast	0	62	TCGA	BRCA	1	7	6	7	6
TCGA-C8-A137	2010	NA	379	NA	0	not hispanic or latino	female	1	NA	Her2	stage iib	m0	n1	t2	0	asian	no	0	breast	0	34	TCGA	BRCA	1	7	5	6	5
TCGA-E9-A1N3	2010	NA	1059	NA	NA	not hispanic or latino	female	0	7	LumA	stage iiia	m0	n2	t1c	NA	white	no	0	breast	0	70	TCGA	BRCA	1	8	6	8	6
TCGA-D8-A146	2010	NA	643	NA	1	not hispanic or latino	female	0	0	LumA	stage iia	mx	n0	t2	1	white	no	0	breast	0	57	TCGA	BRCA	1	7	6	7	6
TCGA-B6-A0I6	1990	991	NA	NA	0	not hispanic or latino	female	NA	6	Basal	stage iia	m0	n1	t1c	0	black or african american	no	0	breast	1	49	TCGA	BRCA	1	7	6	7	5
TCGA-AC-A3BB	2011	NA	987	NA	1	not hispanic or latino	female	0	5	LumA	stage iiia	mx	n2a	t3	1	black or african american	yes	0	breast	0	46	TCGA	BRCA	1	9	8	8	7
TCGA-B6-A0IK	1994	571	NA	NA	0	not hispanic or latino	female	0	1	Her2	stage iiib	m0	n1	t4	0	white	no	1	breast	1	63	TCGA	BRCA	1	8	6	7	6
TCGA-B6-A0IO	2001	NA	5042	NA	1	not hispanic or latino	female	0	0	LumB	stage iia	m0	n0 (i-)	t2	NA	white	no	0	breast	0	66	TCGA	BRCA	1	10	8	9	8
TCGA-AN-A0AT	2010	NA	10	NA	0	not hispanic or latino	female	0	0	Basal	stage iia	m0	n0	t2	0	white	no	1	breast	0	62	TCGA	BRCA	1	8	7	8	7
TCGA-A2-A0T3	2009	NA	1516	NA	1	not hispanic or latino	female	0	2	Basal	stage ib	m0	n1mi	t1c	1	white	yes	0	breast	0	37	TCGA	BRCA	1	8	6	7	5
TCGA-AC-A62Y	2012	NA	530	NA	1	not hispanic or latino	female	0	1	LumA	stage iib	mx	n1	t2	1	white	yes	0	breast	0	79	TCGA	BRCA	1	8	7	8	6
TCGA-AO-A03U	2001	1793	NA	NA	0	not hispanic or latino	female	0	0	Basal	stage i	m0	n0 (i-)	t1c	0	white	no	1	breast	1	31	TCGA	BRCA	1	8	6	7	6
TCGA-E2-A572	2011	NA	1208	NA	1	not hispanic or latino	female	0	0	LumA	stage iiia	m0	n2	t2	1	black or african american	yes	0	breast	0	72	TCGA	BRCA	1	10	8	9	7
TCGA-BH-A1EY	2000	538	NA	NA	1	not hispanic or latino	female	0	0	LumA	stage iia	m0	n0	t2	1	white	no	0	breast	1	79	TCGA	BRCA	1	7	6	7	6
TCGA-AR-A24S	2006	NA	2976	NA	1	not hispanic or latino	female	0	0	LumB	stage i	m0	n0	t1	1	white	yes	0	breast	0	61	TCGA	BRCA	1	6	6	6	5
TCGA-BH-A0W4	2010	NA	759	NA	1	not hispanic or latino	female	0	NA	Normal	stage iia	m0	n0 (i-)	t2	1	white	no	0	breast	0	46	TCGA	BRCA	1	7	6	7	5
TCGA-AR-A5QN	2012	NA	1013	NA	1	not hispanic or latino	female	1	10	LumA	stage iiic	m0	n3	t2	1	white	yes	0	breast	0	68	TCGA	BRCA	1	9	8	9	7
TCGA-B6-A0IA	1992	NA	8391	NA	1	not hispanic or latino	female	0	0	LumB	stage iia	m0	n0 (i-)	t2	1	white	no	0	breast	0	51	TCGA	BRCA	1	8	7	8	6
TCGA-A2-A0T6	2009	NA	575	NA	1	not hispanic or latino	female	0	0	LumA	stage iib	m0	n0 (i-)	t3	1	white	yes	0	breast	0	50	TCGA	BRCA	1	8	7	7	6
TCGA-A2-A0D1	2008	NA	1051	NA	0	not hispanic or latino	female	1	0	Her2	stage iia	m0	n0 (i-)	t2	0	white	yes	0	breast	0	76	TCGA	BRCA	1	7	5	7	5
TCGA-B6-A0WZ	1996	NA	6292	NA	1	not hispanic or latino	female	0	11	LumB	stage ii	m0	n1b	t2	1	black or african american	yes	0	breast	0	50	TCGA	BRCA	1	8	6	7	6
TCGA-B6-A0RE	1989	NA	7777	NA	0	not hispanic or latino	female	0	0	Basal	stage x	m0	n0 (i-)	tx	0	black or african american	yes	1	breast	0	61	TCGA	BRCA	1	8	6	7	5
TCGA-A1-A0SQ	2007	NA	554	NA	1	not hispanic or latino	female	0	1	LumA	stage iib	mx	n1	t2	1	white	NA	0	breast	0	45	TCGA	BRCA	1	8	6	7	5
TCGA-GM-A3XN	2007	NA	2019	NA	1	not hispanic or latino	female	0	5	Normal	stage iiia	m0	n2a	t1c	1	white	yes	0	breast	0	44	TCGA	BRCA	1	8	7	8	7
TCGA-AO-A03M	2006	NA	1866	NA	1	not hispanic or latino	female	0	0	Basal	stage i	m0	n0 (i-)	t1c	1	white	no	0	breast	0	29	TCGA	BRCA	1	8	8	8	8
TCGA-A7-A0CD	2009	NA	1165	NA	1	not hispanic or latino	female	0	0	LumA	stage i	m0	n0	t1	1	white	yes	0	breast	0	66	TCGA	BRCA	1	8	7	8	6
TCGA-LL-A7SZ	2013	NA	594	NA	1	not hispanic or latino	female	0	2	Her2	stage iib	mx	n1a	t2	1	black or african american	yes	0	breast	0	49	TCGA	BRCA	1	9	8	9	8
TCGA-A8-A09Q	2008	NA	761	NA	1	NA	female	0	NA	LumB	stage iiib	m0	n2a	t4b	1	NA	no	0	breast	0	83	TCGA	BRCA	1	7	6	7	6
TCGA-BH-AB28	2013	NA	287	NA	1	not hispanic or latino	female	0	3	LumA	stage iiia	m0	n1a	t3	1	white	no	0	breast	0	53	TCGA	BRCA	1	8	6	7	6
TCGA-C8-A12O	2010	NA	385	NA	1	not hispanic or latino	female	0	NA	Basal	stage iia	m0	n0 (i-)	t2	1	asian	no	0	breast	0	50	TCGA	BRCA	1	8	6	7	6
TCGA-AQ-A04H	2009	NA	754	NA	1	not hispanic or latino	female	1	4	LumB	stage iiia	mx	n2a	t2	1	white	yes	0	breast	0	61	TCGA	BRCA	1	7	5	7	5
TCGA-A2-A4S1	2012	NA	820	NA	1	not hispanic or latino	female	0	0	Basal	stage iia	m0	n0	t2	0	white	yes	0	breast	0	66	TCGA	BRCA	1	9	8	8	7
TCGA-BH-A0HY	2009	NA	1545	NA	1	not hispanic or latino	female	1	0	Her2	stage i	m0	n0	t1c	0	white	no	0	breast	0	60	TCGA	BRCA	1	8	6	7	6
TCGA-A2-A0YK	2009	NA	588	NA	1	not hispanic or latino	female	0	0	Normal	stage iia	m0	n0 (i-)	t2	0	white	no	0	breast	0	61	TCGA	BRCA	1	8	8	8	8
TCGA-EW-A1OZ	2008	NA	1229	NA	1	not hispanic or latino	female	1	0	Her2	stage iia	m0	n0 (i-)	t2	0	black or african american	no	0	breast	0	56	TCGA	BRCA	1	7	6	7	6
TCGA-A7-A3J1	2011	NA	343	NA	1	not hispanic or latino	female	0	0	LumA	stage ia	mx	n0	t1c	1	white	yes	0	breast	0	63	TCGA	BRCA	1	8	8	8	8
TCGA-LL-A6FR	2013	NA	489	NA	0	not hispanic or latino	female	1	0	Basal	stage iia	mx	n0 (i-)	t2	1	black or african american	yes	0	breast	0	50	TCGA	BRCA	1	8	6	7	6
TCGA-AN-A0FX	2010	NA	10	NA	0	not hispanic or latino	female	0	0	Basal	stage iia	m0	n0	t2	0	white	no	1	breast	0	52	TCGA	BRCA	1	8	6	7	6
TCGA-AR-A0TT	2006	NA	3316	NA	1	NA	female	0	5	LumB	stage iiia	m0	n2	t2	0	black or african american	yes	0	breast	0	53	TCGA	BRCA	1	7	7	7	8
TCGA-B6-A0IP	1997	3926	NA	NA	1	not hispanic or latino	female	0	0	LumA	stage ia	m0	n0 (i-)	t1c	1	white	no	0	breast	1	74	TCGA	BRCA	1	9	7	8	7
TCGA-BH-A0DP	2009	NA	476	NA	1	NA	female	0	0	LumA	stage iib	m0	n0 (i-)	t3	1	white	yes	0	breast	0	60	TCGA	BRCA	1	9	7	8	7
TCGA-A2-A0YT	2008	723	NA	NA	1	not hispanic or latino	female	0	5	LumB	stage iiib	m0	n2a	t4b	0	white	yes	0	breast	1	56	TCGA	BRCA	1	8	6	7	5
TCGA-BH-A1FL	1998	1673	NA	NA	1	not hispanic or latino	female	0	4	LumA	stage iib	m0	n1b	t2	1	white	NA	0	breast	1	69	TCGA	BRCA	1	8	6	7	5
TCGA-B6-A1KC	2003	NA	1326	NA	1	not hispanic or latino	female	0	1	LumB	stage iib	m0	n1	t2	0	white	yes	0	breast	0	67	TCGA	BRCA	1	6	5	6	4
TCGA-B6-A0RM	1993	2373	NA	NA	1	not hispanic or latino	female	0	NA	LumB	stage x	mx	nx	tx	1	black or african american	no	0	breast	1	57	TCGA	BRCA	1	7	6	7	5
TCGA-PL-A8LZ	2013	NA	302	NA	NA	not hispanic or latino	female	NA	NA	Basal	stage iiib	m0	n2	t4b	NA	black or african american	no	0	breast	0	29	TCGA	BRCA	1	9	9	9	9
TCGA-EW-A1PF	2010	NA	439	NA	1	hispanic or latino	female	0	0	LumA	stage ia	m0	n0	t1c	1	white	no	0	breast	0	50	TCGA	BRCA	1	8	7	8	6
TCGA-A2-A0YE	2010	NA	554	NA	0	not hispanic or latino	female	0	1	Basal	stage iib	m0	n1a	t2	0	white	yes	1	breast	0	48	TCGA	BRCA	1	8	6	7	6
TCGA-BH-A28O	2010	NA	1120	NA	1	not hispanic or latino	female	0	14	Normal	stage iiic	m0	n3	t3a	1	white	yes	0	breast	0	50	TCGA	BRCA	1	9	8	8	7
TCGA-A8-A07E	2008	NA	608	NA	1	NA	female	0	NA	Basal	stage x	mx	n3a	t4b	1	NA	no	0	breast	0	81	TCGA	BRCA	1	8	6	7	6
TCGA-B6-A40B	2005	NA	3152	NA	1	not hispanic or latino	female	0	0	LumA	stage i	m0	n0 (i-)	t1b	1	white	no	0	breast	0	76	TCGA	BRCA	1	8	6	8	6
TCGA-A8-A08F	2008	NA	1004	NA	1	NA	female	0	NA	LumB	stage iiic	m0	n3a	t2	1	NA	yes	0	breast	0	59	TCGA	BRCA	1	7	6	6	6
TCGA-AO-A0JD	2005	NA	2190	NA	1	not hispanic or latino	female	0	3	Basal	stage iiia	m0	n1a	t3	1	white	yes	0	breast	0	59	TCGA	BRCA	1	8	7	8	6
TCGA-E2-A15E	2009	NA	630	NA	1	not hispanic or latino	female	1	1	Normal	stage iia	m0	n1a	t1c	1	white	yes	0	breast	0	40	TCGA	BRCA	1	8	6	7	5
TCGA-E2-A10A	2007	NA	1229	NA	1	not hispanic or latino	female	0	0	LumB	stage iib	m0	n0 (i-)	t3	1	white	yes	0	breast	0	41	TCGA	BRCA	1	8	6	7	5
TCGA-4H-AAAK	2013	NA	348	NA	1	not hispanic or latino	female	NA	4	Normal	stage iiia	m0	n2a	t2	1	white	no	0	breast	0	50	TCGA	BRCA	1	8	6	7	6
TCGA-BH-A0DT	2007	NA	2403	NA	1	NA	female	0	1	LumA	stage iia	m0	n1a	t1c	1	white	yes	0	breast	0	41	TCGA	BRCA	1	8	7	8	7
TCGA-OL-A66H	2012	NA	812	NA	1	not hispanic or latino	female	0	NA	LumA	stage ib	mx	n1mi	t1c	1	black or african american	yes	0	breast	0	74	TCGA	BRCA	1	9	8	9	7
TCGA-A8-A075	2009	NA	518	NA	1	NA	female	0	NA	Her2	stage iib	m0	n1a	t2	1	NA	yes	0	breast	0	42	TCGA	BRCA	1	7	7	7	6
TCGA-BH-A0HO	2009	NA	76	NA	1	NA	female	0	1	LumA	stage iia	m0	n1a	t1c	1	white	yes	0	breast	0	48	TCGA	BRCA	1	9	7	8	7
TCGA-BH-A0E2	2009	NA	435	NA	1	NA	female	0	4	Normal	stage iiia	m0	n2a	t2	1	black or african american	no	0	breast	0	49	TCGA	BRCA	1	8	7	7	6
TCGA-E2-A14Y	2009	NA	2109	NA	1	not hispanic or latino	female	1	0	Basal	stage iia	m0	n0	t2	1	white	no	0	breast	0	35	TCGA	BRCA	1	8	7	8	6
TCGA-E2-A105	2007	NA	1308	NA	1	not hispanic or latino	female	NA	0	LumB	stage iia	m0	n0 (i-)	t2	1	white	yes	0	breast	0	79	TCGA	BRCA	1	7	5	6	4
TCGA-AO-A125	2002	NA	3456	NA	1	not hispanic or latino	female	0	0	LumA	stage iia	m0	n0 (i-)	t2	1	black or african american	no	0	breast	0	72	TCGA	BRCA	1	8	6	7	5
TCGA-BH-A1EN	1999	2127	NA	NA	0	not hispanic or latino	female	1	NA	Her2	stage iia	m0	nx	t2	0	white	NA	0	breast	1	78	TCGA	BRCA	1	7	6	6	5
TCGA-D8-A1X8	2010	NA	783	NA	1	not hispanic or latino	female	0	9	LumA	stage iiia	m0	n2a	t1c	NA	white	yes	0	breast	0	62	TCGA	BRCA	1	8	6	7	6
TCGA-E9-A1R2	2011	NA	1063	NA	1	not hispanic or latino	female	0	17	LumA	stage iiic	mx	n3	t2	0	white	yes	0	breast	0	51	TCGA	BRCA	1	8	7	8	7
TCGA-W8-A86G	2013	NA	347	NA	1	not hispanic or latino	female	0	0	Normal	stage iia	mx	n0 (i-)	t2a	1	white	no	0	breast	0	66	TCGA	BRCA	1	8	6	7	5
TCGA-MS-A51U	2012	NA	681	NA	1	not hispanic or latino	female	0	2	LumA	stage iib	m0	n1	t2	1	white	yes	0	breast	0	44	TCGA	BRCA	1	9	7	8	7
TCGA-E2-A1LS	2010	NA	1604	NA	0	NA	female	0	0	Basal	stage ia	m0	n0	t1c	0	white	no	1	breast	0	46	TCGA	BRCA	1	8	6	7	6
TCGA-BH-A6R8	2012	NA	293	NA	1	not hispanic or latino	female	0	0	LumA	stage iia	m0	n0	t2	1	black or african american	yes	0	breast	0	46	TCGA	BRCA	1	9	8	9	8
TCGA-LL-A50Y	2012	NA	762	NA	1	not hispanic or latino	female	0	0	LumA	stage iia	mx	n0	t2	1	white	no	0	breast	0	84	TCGA	BRCA	1	8	7	8	6
TCGA-D8-A27F	2010	NA	488	NA	0	not hispanic or latino	female	0	0	Basal	stage iia	m0	n0	t2	0	white	yes	1	breast	0	40	TCGA	BRCA	1	7	6	7	5
TCGA-A8-A09I	2008	NA	1371	NA	1	NA	female	1	NA	LumB	stage iia	m0	n0	t2	1	NA	no	0	breast	0	84	TCGA	BRCA	1	8	7	7	7
TCGA-B6-A0IB	1992	3941	NA	NA	1	not hispanic or latino	female	0	8	LumB	stage iv	m1	n3	t3	1	white	no	0	breast	1	64	TCGA	BRCA	1	8	6	7	5
TCGA-A7-A3IZ	2011	NA	322	NA	1	not hispanic or latino	female	0	NA	LumB	stage iia	m0	n0 (i+)	t2	0	white	yes	0	breast	0	62	TCGA	BRCA	1	7	5	6	5
TCGA-E9-A22H	2011	NA	1232	NA	1	not hispanic or latino	female	0	1	LumB	stage iib	m0	n1	t2	1	white	yes	0	breast	0	42	TCGA	BRCA	1	8	7	8	7
TCGA-A1-A0SI	2007	NA	635	NA	1	not hispanic or latino	female	0	1	Her2	stage iib	m0	n1a	t2	1	white	NA	0	breast	0	52	TCGA	BRCA	1	8	8	8	7
TCGA-B6-A0IN	1996	2573	NA	NA	1	not hispanic or latino	female	NA	NA	LumB	stage x	mx	nx	t1c	0	white	no	0	breast	1	45	TCGA	BRCA	1	9	8	8	7
TCGA-5L-AAT1	2010	NA	1471	NA	NA	hispanic or latino	female	NA	0	NA	stage iv	m1	n0	t2	NA	white	no	NA	breast	0	63	TCGA	BRCA	1	9	8	9	8
TCGA-D8-A1XM	2010	NA	538	NA	1	not hispanic or latino	female	0	0	LumA	stage ia	m0	n0	t1c	1	white	yes	0	breast	0	57	TCGA	BRCA	1	8	7	8	7
TCGA-A7-A2KD	2011	NA	679	NA	1	not hispanic or latino	female	1	8	LumB	stage iiia	mx	n2a	t2	1	black or african american	yes	0	breast	0	53	TCGA	BRCA	1	7	6	7	6
TCGA-S3-AA14	2013	NA	529	NA	1	not hispanic or latino	female	1	0	LumA	stage i	cm0 (i+)	n0 (i+)	t1	1	black or african american	yes	0	breast	0	47	TCGA	BRCA	1	8	7	8	6
TCGA-BH-A0BL	2007	NA	2278	NA	0	not hispanic or latino	female	0	0	Basal	stage i	m0	n0	t1c	0	white	no	1	breast	0	35	TCGA	BRCA	1	7	7	7	7
TCGA-LL-A6FQ	2013	NA	80	NA	1	not hispanic or latino	female	0	7	LumA	stage iiia	mx	n2a	t2	1	black or african american	no	0	breast	0	77	TCGA	BRCA	1	9	7	8	7
TCGA-C8-A1HN	2010	NA	394	NA	1	not hispanic or latino	female	NA	NA	LumB	stage iia	m0	n0	t2	1	asian	no	0	breast	0	56	TCGA	BRCA	1	7	5	6	5
TCGA-AO-A0JA	2009	NA	655	NA	1	not hispanic or latino	female	0	11	LumB	stage iiic	m0	n3	t2	1	black or african american	no	0	breast	0	36	TCGA	BRCA	1	8	6	7	6
TCGA-5L-AAT0	2010	NA	1477	NA	NA	hispanic or latino	female	NA	0	NA	stage iia	m0	n0	t2	NA	white	yes	NA	breast	0	42	TCGA	BRCA	1	9	7	8	7
TCGA-AC-A3YJ	2012	NA	754	NA	1	not hispanic or latino	female	NA	0	LumA	stage iia	mx	n0 (i-)	t2	1	white	no	0	breast	0	66	TCGA	BRCA	1	8	6	8	6
TCGA-AO-A0J5	2008	792	NA	735	1	not hispanic or latino	female	0	2	Her2	stage iv	m1	n1a	t4	0	white	yes	0	breast	1	48	TCGA	BRCA	1	8	7	7	6
TCGA-AO-A0JL	2006	NA	1683	NA	0	not hispanic or latino	female	0	7	Basal	stage iiia	m0	n2a	t2	0	white	yes	1	breast	0	59	TCGA	BRCA	1	8	7	8	6
TCGA-A7-A26H	2011	NA	724	NA	1	not hispanic or latino	female	1	0	LumA	stage iia	m0	n1a	t1	0	white	no	0	breast	0	72	TCGA	BRCA	1	7	6	7	6
TCGA-C8-A27B	2011	NA	439	NA	0	not hispanic or latino	female	0	NA	Basal	stage iib	m0	n0	t3	0	asian	no	1	breast	0	48	TCGA	BRCA	1	7	7	7	7
TCGA-E2-A2P5	2011	821	NA	NA	1	not hispanic or latino	female	0	21	LumB	stage iiic	m0	n3	t2	1	black or african american	yes	0	breast	1	78	TCGA	BRCA	1	8	7	8	6
TCGA-A8-A09T	2009	NA	579	NA	1	NA	female	0	NA	LumA	stage x	mx	n0	t1c	1	NA	yes	0	breast	0	68	TCGA	BRCA	1	7	6	7	5
TCGA-LD-A7W6	2013	NA	404	NA	1	not hispanic or latino	female	0	2	Normal	stage iib	m0	n1a	t2	1	white	no	0	breast	0	54	TCGA	BRCA	1	9	8	8	7
TCGA-EW-A1J6	2009	NA	875	NA	1	hispanic or latino	female	0	0	LumB	stage i	m0	n0 (i-)	t1c	1	white	no	0	breast	0	70	TCGA	BRCA	1	8	7	8	7
TCGA-E9-A1RG	2011	NA	647	NA	NA	not hispanic or latino	female	0	4	LumB	stage iiia	m0	n2	t1c	NA	white	yes	0	breast	0	62	TCGA	BRCA	1	8	6	7	6
TCGA-A7-A13D	2010	NA	965	NA	0	not hispanic or latino	female	0	0	Basal	stage iia	m0	n0 (i-)	t2	1	black or african american	yes	0	breast	0	46	TCGA	BRCA	1	7	6	7	5
TCGA-BH-A18H	2010	NA	652	NA	1	not hispanic or latino	female	0	0	LumA	stage ia	m0	n0	t1b	1	white	yes	0	breast	0	63	TCGA	BRCA	1	8	8	8	8
TCGA-D8-A1XV	2010	NA	461	NA	1	not hispanic or latino	female	0	0	LumB	stage iia	m0	n0	t2	1	white	no	0	breast	0	84	TCGA	BRCA	1	8	6	8	6
TCGA-BH-A0AY	2008	NA	777	NA	1	NA	female	0	0	LumB	stage iia	m0	n0 (i-)	t2	1	white	no	0	breast	0	62	TCGA	BRCA	1	8	7	7	6
TCGA-B6-A0RS	1988	3063	NA	NA	0	not hispanic or latino	female	0	0	Her2	stage iia	m0	n0 (i-)	t2	0	white	no	1	breast	1	38	TCGA	BRCA	1	8	7	7	6
TCGA-B6-A3ZX	2007	1152	NA	NA	NA	not hispanic or latino	female	NA	1	NA	stage iv	m1	n1	t3	NA	black or african american	yes	NA	breast	1	50	TCGA	BRCA	1	9	9	9	9
TCGA-AO-A03N	2006	NA	2031	NA	1	not hispanic or latino	female	0	2	Her2	stage iib	m0	n1a	t2	1	white	no	0	breast	0	59	TCGA	BRCA	1	7	5	7	5
TCGA-E2-A106	2006	NA	2541	NA	1	not hispanic or latino	female	0	1	LumA	stage ib	m0	n1mi	t1c	1	asian	no	0	breast	0	34	TCGA	BRCA	1	9	6	8	6
TCGA-BH-A0BV	2006	NA	1519	NA	1	NA	female	0	2	LumA	stage iib	m0	n1a	t2	1	white	no	0	breast	0	78	TCGA	BRCA	1	9	7	8	7
TCGA-D8-A1XW	2011	NA	1309	NA	0	not hispanic or latino	female	0	0	Basal	stage iia	m0	n0	t2	1	white	no	0	breast	0	53	TCGA	BRCA	1	8	7	8	7
TCGA-AN-A03X	2010	NA	10	NA	1	not hispanic or latino	female	0	0	LumA	stage iia	m0	n0	t2	1	white	no	0	breast	0	74	TCGA	BRCA	1	8	6	7	6
TCGA-EW-A1PB	2009	NA	608	NA	0	not hispanic or latino	female	0	2	Basal	stage iiia	mx	n1a	t3	0	black or african american	no	1	breast	0	70	TCGA	BRCA	1	6	7	6	7
TCGA-A2-A3Y0	2010	NA	1546	NA	1	not hispanic or latino	female	0	1	Basal	stage iib	m0	n1a	t2	0	black or african american	no	0	breast	0	57	TCGA	BRCA	1	8	7	8	7
TCGA-BH-A1FH	1998	1034	NA	NA	1	not hispanic or latino	female	0	8	Normal	stage iv	m1	n1b	t2	0	white	NA	0	breast	1	47	TCGA	BRCA	1	8	7	8	6
TCGA-B6-A0X1	1994	7455	NA	NA	0	not hispanic or latino	female	NA	16	Basal	stage iib	m1	n1	t2	0	white	no	0	breast	1	48	TCGA	BRCA	1	8	8	8	7
TCGA-A7-A0D9	2009	NA	1139	NA	1	not hispanic or latino	female	0	0	LumA	stage iia	m0	n0 (i-)	t2	0	white	no	0	breast	0	37	TCGA	BRCA	1	7	5	6	4
TCGA-E2-A15K	2010	NA	275	NA	1	not hispanic or latino	female	0	2	LumB	stage iib	m0	n1a	t2	1	white	yes	0	breast	0	58	TCGA	BRCA	1	8	7	8	7
TCGA-BH-A0HF	2008	NA	727	NA	1	NA	female	0	0	LumA	stage ia	m0	n0 (i-)	t1c	1	white	yes	0	breast	0	77	TCGA	BRCA	1	8	6	7	6
TCGA-AR-A0U1	2004	NA	4052	NA	0	not hispanic or latino	female	0	1	Basal	stage iib	m0	n1	t2	0	white	yes	1	breast	0	36	TCGA	BRCA	0	NA	NA	NA	NA
TCGA-D8-A13Y	2010	NA	1728	NA	1	not hispanic or latino	female	0	0	Her2	stage ia	m0	n0	t1c	1	white	no	0	breast	0	52	TCGA	BRCA	1	7	5	6	4
TCGA-E9-A54Y	2012	NA	725	NA	1	not hispanic or latino	female	0	8	NA	stage iiia	m0	n2	t2	1	white	no	0	breast	0	63	TCGA	BRCA	1	6	4	5	4
TCGA-A2-A3XV	2011	NA	996	NA	1	not hispanic or latino	female	1	0	Her2	stage iia	m0	n0	t2	0	black or african american	yes	0	breast	0	46	TCGA	BRCA	1	8	6	7	6
TCGA-AR-A1AP	2007	NA	2856	NA	1	not hispanic or latino	female	0	0	LumA	stage i	m0	n0	t1	1	white	no	0	breast	0	80	TCGA	BRCA	1	7	6	7	6
TCGA-AR-A1AK	2006	NA	3159	NA	1	not hispanic or latino	female	0	0	Normal	stage i	m0	n0	t1	1	white	no	0	breast	0	70	TCGA	BRCA	1	8	8	8	7
TCGA-E9-A1RB	2011	976	NA	NA	NA	not hispanic or latino	female	0	0	LumB	stage iia	m0	n0	t2	NA	white	no	0	breast	1	40	TCGA	BRCA	1	7	5	6	4
TCGA-AO-A0J7	2009	NA	618	NA	1	not hispanic or latino	female	0	3	LumB	stage iib	m0	n1	t2	1	white	yes	0	breast	0	71	TCGA	BRCA	1	7	5	6	4
TCGA-E9-A1N6	2010	678	NA	NA	1	not hispanic or latino	female	1	2	Her2	stage iib	m0	n1	t2	1	white	yes	0	breast	1	52	TCGA	BRCA	1	7	6	7	6
TCGA-E9-A3X8	2011	NA	926	NA	1	not hispanic or latino	female	1	4	Normal	stage iib	m0	n1	t2	1	white	yes	0	breast	0	48	TCGA	BRCA	1	9	8	9	7
TCGA-C8-A3M7	2010	1034	NA	NA	0	not hispanic or latino	female	0	0	Normal	stage iiib	m0	n0	t4b	0	asian	yes	1	breast	1	60	TCGA	BRCA	1	9	8	8	7
TCGA-LD-A9QF	2013	NA	323	NA	0	not hispanic or latino	female	1	0	Normal	stage ia	m0	n0	t1c	0	black or african american	no	0	breast	0	73	TCGA	BRCA	1	8	8	8	8
TCGA-A2-A0T0	2009	NA	533	NA	0	not hispanic or latino	female	0	2	Basal	stage iib	m0	n1	t2	0	white	yes	1	breast	0	59	TCGA	BRCA	1	6	5	6	4
TCGA-AC-A3QQ	2011	NA	734	NA	NA	not hispanic or latino	female	NA	0	NA	stage ia	mx	n0 (i-)	t1c	NA	white	no	NA	breast	0	53	TCGA	BRCA	1	9	7	8	7
TCGA-AN-A0XS	2010	NA	10	NA	0	not hispanic or latino	female	0	1	LumA	stage iiia	m0	n2	t2	1	white	no	0	breast	0	63	TCGA	BRCA	1	8	7	8	7
TCGA-B6-A0RO	1993	NA	4929	NA	1	not hispanic or latino	female	0	2	LumA	stage iiib	m0	n1a	t4	1	white	no	0	breast	0	71	TCGA	BRCA	1	9	8	9	7
TCGA-D8-A27R	2011	NA	307	NA	1	not hispanic or latino	female	0	11	Her2	stage iiic	m0	n3a	t2	1	white	yes	0	breast	0	41	TCGA	BRCA	1	7	6	7	6
TCGA-BH-A0DG	2007	NA	2041	NA	1	not hispanic or latino	female	0	0	Normal	stage iia	m0	n0	t2	0	black or african american	yes	0	breast	0	30	TCGA	BRCA	1	8	6	7	6
TCGA-AR-A2LM	2007	NA	1935	NA	1	not hispanic or latino	female	0	1	LumA	stage ii	m0	n1	t1	1	white	no	0	breast	0	49	TCGA	BRCA	1	8	7	7	6
TCGA-BH-A0HB	2008	NA	806	NA	1	NA	female	0	0	LumB	stage ia	m0	n0 (i-)	t1c	1	white	yes	0	breast	0	55	TCGA	BRCA	1	8	7	7	6
TCGA-C8-A1HG	2010	NA	345	NA	1	not hispanic or latino	female	0	NA	LumB	stage iia	m0	n0	t2	1	asian	no	0	breast	0	NA	TCGA	BRCA	1	9	8	9	8
TCGA-AC-A4ZE	2012	NA	890	NA	NA	not hispanic or latino	female	NA	0	NA	stage iib	m0	n0	t3	NA	white	no	NA	breast	0	63	TCGA	BRCA	1	7	6	7	5
TCGA-D8-A1JS	2010	NA	371	NA	1	not hispanic or latino	female	0	0	LumA	stage ia	m0	n0	t1c	1	white	no	0	breast	0	77	TCGA	BRCA	1	8	6	7	5
TCGA-AN-A0G0	2010	NA	16	NA	0	not hispanic or latino	female	0	0	Basal	stage iia	m0	n0	t2	0	white	yes	1	breast	0	56	TCGA	BRCA	1	7	6	7	5
TCGA-BH-A0HN	2009	NA	516	NA	1	NA	female	0	0	LumA	stage ia	m0	n0 (i-)	t1c	1	white	no	0	breast	0	67	TCGA	BRCA	1	7	5	7	5
TCGA-A1-A0SH	2006	NA	1437	NA	0	not hispanic or latino	female	0	0	Normal	stage iia	m0	n0 (i-)	t2	1	white	NA	0	breast	0	39	TCGA	BRCA	1	8	6	7	6
TCGA-AO-A03V	2008	NA	1351	NA	1	not hispanic or latino	female	0	0	LumA	stage i	m0	n0 (i-)	t1c	1	white	no	0	breast	0	41	TCGA	BRCA	1	9	7	8	6
TCGA-AR-A1AH	2004	NA	3807	NA	1	not hispanic or latino	female	0	1	Basal	stage iib	m0	n1	t2	0	white	no	0	breast	0	51	TCGA	BRCA	1	7	5	6	4
TCGA-D8-A3Z6	2011	NA	563	NA	1	not hispanic or latino	female	0	19	LumA	stage iiic	m0	n3a	t3	1	white	yes	0	breast	0	56	TCGA	BRCA	1	8	6	8	6
TCGA-E2-A158	2009	NA	450	NA	0	not hispanic or latino	female	0	1	Basal	stage iia	m0	n1mi	t1c	0	white	no	1	breast	0	43	TCGA	BRCA	1	9	8	8	7
TCGA-AC-A23G	2006	NA	2248	NA	1	NA	female	1	2	Normal	stage iia	mx	n1	t1c	1	white	no	0	breast	0	76	TCGA	BRCA	1	8	7	7	6
TCGA-GM-A2DL	2003	NA	3519	NA	1	not hispanic or latino	female	0	0	Her2	stage i	m0	n0 (i-)	t1c	1	white	yes	0	breast	0	50	TCGA	BRCA	1	8	6	7	6
TCGA-A2-A3XS	2003	1032	NA	NA	0	not hispanic or latino	female	0	9	Basal	stage iiia	m0	n2a	t1	0	black or african american	no	1	breast	1	62	TCGA	BRCA	1	8	7	8	7
TCGA-E2-A152	2009	NA	2128	NA	1	not hispanic or latino	female	1	0	Her2	stage i	m0	n0	t1c	0	white	no	0	breast	0	56	TCGA	BRCA	1	7	6	7	5
TCGA-A2-A0SX	2007	NA	1534	NA	0	not hispanic or latino	female	0	0	Basal	stage ia	m0	n0 (i-)	t1c	0	white	yes	1	breast	0	48	TCGA	BRCA	1	8	8	8	8
TCGA-BH-A0B3	2007	NA	1203	NA	0	NA	female	0	2	Basal	stage iib	m0	n1a	t2	0	white	yes	1	breast	0	53	TCGA	BRCA	1	9	8	9	8
TCGA-AQ-A7U7	2013	584	NA	NA	1	not hispanic or latino	female	0	4	Normal	stage iiia	m0	n2a	t2	1	white	yes	0	breast	1	55	TCGA	BRCA	1	9	9	9	10
TCGA-AN-A0XO	2010	NA	375	NA	1	not hispanic or latino	female	0	2	LumA	stage iiia	m0	n2	t2	0	white	no	0	breast	0	59	TCGA	BRCA	1	8	6	7	5
TCGA-A2-A04N	2002	NA	4354	NA	1	hispanic or latino	female	0	0	LumA	stage ia	m0	n0 (i-)	t1c	1	white	yes	0	breast	0	66	TCGA	BRCA	1	8	6	7	6
TCGA-B6-A0WS	1996	2965	NA	NA	1	not hispanic or latino	female	0	NA	LumA	stage x	mx	nx	t1c	1	black or african american	no	0	breast	1	58	TCGA	BRCA	1	8	8	8	8
TCGA-C8-A12Q	2010	385	NA	NA	0	not hispanic or latino	female	1	NA	Her2	stage iiia	m0	n2	t1	0	asian	no	0	breast	1	78	TCGA	BRCA	1	7	6	7	6
TCGA-BH-A0H0	2009	NA	461	NA	1	NA	female	0	0	LumB	stage ia	m0	n0 (i-)	t1c	1	white	yes	0	breast	0	69	TCGA	BRCA	1	8	6	7	5
TCGA-AN-A0AJ	2010	NA	303	NA	1	not hispanic or latino	female	1	0	Her2	stage iib	m0	n0	t3	1	white	no	0	breast	0	79	TCGA	BRCA	1	7	7	7	7
TCGA-EW-A6S9	2013	NA	463	NA	NA	not hispanic or latino	female	NA	1	NA	stage iia	m0	n1	t1c	NA	black or african american	no	NA	breast	0	34	TCGA	BRCA	1	7	6	7	6
TCGA-BH-A0DV	2007	NA	2064	NA	1	NA	female	0	9	Normal	stage iiia	m0	n2a	t2	1	white	yes	0	breast	0	54	TCGA	BRCA	1	9	7	8	6
TCGA-OL-A66J	2008	NA	1996	NA	1	not hispanic or latino	female	0	0	LumA	stage i	mx	n0	t1c	1	white	yes	0	breast	0	80	TCGA	BRCA	1	7	5	6	5
TCGA-D8-A73U	2012	NA	492	NA	1	not hispanic or latino	female	0	NA	LumA	stage iia	m0	n0	t2	1	white	no	0	breast	0	88	TCGA	BRCA	1	9	9	9	9
TCGA-A2-A0ET	2008	NA	1066	NA	1	not hispanic or latino	female	0	5	LumA	stage iiia	m0	n2a	t2	1	white	yes	0	breast	0	58	TCGA	BRCA	1	9	7	9	7
TCGA-AR-A0TS	2006	NA	2558	NA	0	not hispanic or latino	female	0	2	Basal	stage iib	m0	n1	t2	0	white	yes	1	breast	0	46	TCGA	BRCA	1	8	7	8	7
TCGA-AC-A5XU	2013	NA	455	NA	NA	not hispanic or latino	female	NA	0	NA	stage iib	mx	n0 (i-)	t3	NA	black or african american	yes	NA	breast	0	74	TCGA	BRCA	1	8	7	8	6
TCGA-EW-A6SC	2012	NA	952	NA	NA	not hispanic or latino	female	NA	0	NA	stage iia	m0	n0	t2	NA	black or african american	yes	NA	breast	0	60	TCGA	BRCA	1	8	6	7	6
TCGA-D8-A1XK	2010	NA	441	NA	0	not hispanic or latino	female	0	3	Basal	stage iib	mx	n1a	t2	0	white	yes	1	breast	0	55	TCGA	BRCA	1	7	7	7	7
TCGA-C8-A12U	2010	NA	385	NA	1	not hispanic or latino	female	0	NA	LumB	stage iib	m0	n1	t2	1	asian	no	0	breast	0	46	TCGA	BRCA	1	9	8	9	8
TCGA-AR-A1AI	2005	NA	3296	NA	0	not hispanic or latino	female	0	0	Basal	stage iia	m0	n0	t2	0	white	no	1	breast	0	47	TCGA	BRCA	1	7	7	7	7
TCGA-OL-A5RW	2010	NA	1106	NA	0	NA	female	0	1	Basal	stage iia	mx	n1	t1c	0	black or african american	yes	1	breast	0	40	TCGA	BRCA	1	9	8	9	7
TCGA-BH-A0DQ	2009	NA	98	NA	1	NA	female	0	1	LumA	stage iib	m0	n1	t2	1	white	yes	0	breast	0	42	TCGA	BRCA	1	8	6	7	6
TCGA-C8-A1HJ	2010	NA	5	NA	0	not hispanic or latino	female	0	NA	Basal	stage iia	m0	n0	t2	0	asian	NA	1	breast	0	53	TCGA	BRCA	1	8	6	8	6
TCGA-C8-A1HL	2010	NA	317	NA	1	not hispanic or latino	female	1	NA	LumB	stage iiia	m0	n1	t3	0	asian	no	0	breast	0	NA	TCGA	BRCA	1	8	6	7	5
TCGA-BH-A5IZ	2012	NA	567	NA	1	not hispanic or latino	female	0	1	Basal	stage iib	cm0 (i+)	n1a	t2	0	black or african american	yes	0	breast	0	51	TCGA	BRCA	1	7	6	6	5
TCGA-E9-A1NF	2011	1072	NA	NA	1	not hispanic or latino	female	0	0	LumB	stage iia	m0	n0	t2	1	white	no	0	breast	1	60	TCGA	BRCA	1	8	6	7	6
TCGA-A2-A3XU	2006	912	NA	NA	0	not hispanic or latino	female	0	3	Basal	stage iib	m0	n1mi	t2	0	black or african american	yes	1	breast	1	35	TCGA	BRCA	1	7	6	7	5
TCGA-A7-A425	2012	NA	447	NA	1	not hispanic or latino	female	0	12	Normal	stage iiic	mx	n3a	t3	1	white	yes	0	breast	0	70	TCGA	BRCA	1	7	6	7	5
TCGA-A7-A4SB	2012	NA	418	NA	1	not hispanic or latino	female	0	0	Normal	stage iiia	m0	n1mi	t3	1	white	yes	0	breast	0	56	TCGA	BRCA	1	8	6	7	6
TCGA-AN-A03Y	2010	NA	10	NA	1	not hispanic or latino	female	0	0	LumB	stage iia	m0	n0	t2	1	white	no	0	breast	0	66	TCGA	BRCA	1	8	6	7	6
TCGA-B6-A2IU	1998	NA	5176	NA	1	hispanic or latino	female	NA	0	LumA	stage iia	m0	n0	t2	1	white	yes	0	breast	0	62	TCGA	BRCA	1	8	6	7	6
TCGA-AR-A1AQ	2007	NA	3021	NA	0	not hispanic or latino	female	0	0	Basal	stage iia	m0	n0	t2	0	white	yes	1	breast	0	49	TCGA	BRCA	1	8	8	8	8
TCGA-A7-A6VW	2013	NA	285	NA	0	not hispanic or latino	female	0	0	Basal	stage iia	m0	n0	t2	0	black or african american	yes	1	breast	0	48	TCGA	BRCA	1	8	7	8	6
TCGA-A2-A0SW	2006	1365	NA	NA	1	not hispanic or latino	female	0	4	LumB	stage iv	m1	n2	t2	0	white	yes	0	breast	1	82	TCGA	BRCA	1	9	8	8	8
TCGA-A8-A094	2009	NA	0	NA	1	NA	female	0	NA	Her2	stage iia	m0	n0	t2	0	NA	NA	0	breast	0	75	TCGA	BRCA	1	6	6	6	6
TCGA-AQ-A04J	2009	NA	819	NA	0	not hispanic or latino	female	0	0	Basal	stage iia	m0	n0 (i+)	t2	0	white	no	1	breast	0	45	TCGA	BRCA	1	8	7	8	7
TCGA-E9-A1N9	2011	NA	1101	NA	0	not hispanic or latino	female	0	0	Basal	stage iia	m0	n0	t2	1	white	no	0	breast	0	58	TCGA	BRCA	1	8	6	8	6
TCGA-A8-A0A7	2009	NA	30	NA	0	NA	female	1	NA	Her2	stage iib	m0	n1a	t2	0	NA	NA	0	breast	0	57	TCGA	BRCA	1	8	8	8	8
TCGA-B6-A408	2008	NA	2072	NA	1	not hispanic or latino	female	0	10	LumA	stage iiic	m0	n3a	t2	1	black or african american	yes	0	breast	0	55	TCGA	BRCA	1	8	7	8	7
TCGA-E2-A1B0	2007	NA	1631	NA	0	not hispanic or latino	female	1	6	Her2	stage iiia	m0	n2	t2	0	white	yes	0	breast	0	50	TCGA	BRCA	1	7	6	7	6
TCGA-AO-A12A	2003	NA	3112	NA	1	not hispanic or latino	female	0	0	LumA	stage iia	m0	n0 (i+)	t2	1	white	no	0	breast	0	47	TCGA	BRCA	1	9	8	8	7
TCGA-A2-A0D2	2008	NA	1027	NA	0	not hispanic or latino	female	0	0	Basal	stage iia	m0	n0 (i+)	t2	0	white	yes	1	breast	0	45	TCGA	BRCA	1	8	7	8	7
TCGA-AO-A0J4	2009	NA	1587	NA	0	not hispanic or latino	female	0	0	Basal	stage ia	m0	n0 (i-)	t1c	0	black or african american	yes	1	breast	0	41	TCGA	BRCA	1	9	9	9	8
TCGA-A1-A0SP	2007	NA	584	NA	0	not hispanic or latino	female	0	0	Basal	stage iia	m0	n0 (i-)	t2	0	NA	NA	1	breast	0	40	TCGA	BRCA	1	7	6	7	6
TCGA-AR-A24M	2005	NA	3660	NA	1	not hispanic or latino	female	0	4	LumA	stage iiia	m0	n2	t2	1	white	yes	0	breast	0	38	TCGA	BRCA	1	8	6	7	5
TCGA-D8-A1JL	2010	NA	611	NA	0	not hispanic or latino	female	0	0	Basal	stage iia	m0	n0	t2	0	white	no	1	breast	0	72	TCGA	BRCA	1	8	8	8	8
TCGA-LL-A740	2013	NA	441	NA	0	not hispanic or latino	female	0	0	Her2	stage ia	mx	n0 (i-)	t1c	0	black or african american	no	1	breast	0	61	TCGA	BRCA	1	7	5	6	5
TCGA-A2-A25A	2003	NA	3276	NA	1	not hispanic or latino	female	0	0	Normal	stage iia	m0	n0 (i-)	t2	1	white	yes	0	breast	0	44	TCGA	BRCA	1	9	7	8	7
TCGA-A2-A0CQ	2003	NA	2695	NA	1	not hispanic or latino	female	0	0	LumA	stage ia	m0	n0 (i-)	t1	1	black or african american	yes	0	breast	0	62	TCGA	BRCA	1	8	7	8	6
TCGA-E2-A10C	2008	NA	1220	NA	1	not hispanic or latino	female	0	1	LumB	stage iib	m0	n1a	t2	1	white	yes	0	breast	0	54	TCGA	BRCA	1	9	8	9	8
TCGA-AR-A0U2	2004	2551	NA	NA	1	not hispanic or latino	female	0	4	Her2	stage iiia	m0	n2	t2	1	white	yes	0	breast	1	47	TCGA	BRCA	1	8	7	8	7
TCGA-B6-A0RG	1991	NA	2082	NA	0	not hispanic or latino	female	0	0	LumA	stage iib	m0	n0 (i-)	t3	0	white	no	1	breast	0	26	TCGA	BRCA	1	7	5	6	5
TCGA-PL-A8LY	2013	NA	8	NA	NA	not hispanic or latino	female	NA	NA	Normal	stage iib	m0	n0	t3	NA	black or african american	no	0	breast	0	30	TCGA	BRCA	1	9	7	8	7
TCGA-AR-A0TP	2003	NA	4275	NA	1	not hispanic or latino	female	0	0	Basal	stage iia	m0	n0	t2	0	white	yes	0	breast	0	43	TCGA	BRCA	1	7	5	7	5
TCGA-EW-A6SA	2013	NA	510	NA	NA	not hispanic or latino	male	NA	NA	NA	stage ii	mx	n0 (i+)	t2	NA	black or african american	no	NA	breast	0	59	TCGA	BRCA	1	7	4	6	4
TCGA-C8-A12P	2010	NA	358	NA	0	not hispanic or latino	female	1	NA	Her2	stage iib	m0	n1	t2	0	asian	no	0	breast	0	55	TCGA	BRCA	1	7	6	6	6
TCGA-E9-A1N8	2010	NA	1039	NA	0	not hispanic or latino	female	0	0	Basal	stage iia	m0	n0	t2	NA	white	no	0	breast	0	48	TCGA	BRCA	1	8	6	7	6
TCGA-AN-A0XV	2010	NA	162	NA	1	not hispanic or latino	female	0	7	LumA	stage iiia	m0	n2	t2	1	white	no	0	breast	0	67	TCGA	BRCA	1	9	8	9	8
TCGA-EW-A1OV	2009	NA	789	NA	0	hispanic or latino	female	0	0	Her2	stage iib	mx	n1mi	t2	0	white	no	1	breast	0	56	TCGA	BRCA	1	8	8	8	8
TCGA-A2-A1FX	2008	NA	1847	NA	1	not hispanic or latino	female	0	6	LumB	stage iiia	m0	n2a	t3	1	white	yes	0	breast	0	61	TCGA	BRCA	1	8	6	7	6
TCGA-D8-A27P	2011	NA	49	NA	1	not hispanic or latino	female	0	0	LumA	stage ia	m0	n0	t1c	1	white	no	0	breast	0	64	TCGA	BRCA	1	8	6	7	5
TCGA-AC-A2QI	2011	NA	588	NA	1	not hispanic or latino	female	0	2	LumA	stage iiia	mx	n1a	t3	0	white	yes	0	breast	0	76	TCGA	BRCA	1	8	7	8	7
TCGA-BH-A0AW	2008	NA	622	NA	1	NA	female	1	2	Her2	stage iia	m0	n1a	t1c	0	white	yes	0	breast	0	56	TCGA	BRCA	1	8	8	8	8
TCGA-AR-A0U3	2004	NA	4080	NA	1	hispanic or latino	female	0	1	LumB	stage iib	m0	n1	t2	1	white	yes	0	breast	0	59	TCGA	BRCA	1	8	6	7	6
TCGA-AN-A0FD	2010	NA	196	NA	1	not hispanic or latino	female	1	0	LumA	stage iia	m0	n0	t2	1	white	no	0	breast	0	71	TCGA	BRCA	1	9	8	8	7
TCGA-A2-A0SU	2006	NA	1662	NA	1	not hispanic or latino	female	0	0	Normal	stage iia	m0	n0 (i+)	t2	1	white	no	0	breast	0	66	TCGA	BRCA	1	9	7	8	7
TCGA-E9-A1NI	2011	NA	300	NA	1	not hispanic or latino	female	0	0	LumB	stage iia	m0	n0	t2	1	white	no	0	breast	0	51	TCGA	BRCA	1	8	6	7	6
TCGA-E9-A1RF	2011	NA	200	NA	NA	not hispanic or latino	female	0	5	Her2	stage iiia	m0	n2	t2	NA	white	yes	0	breast	0	68	TCGA	BRCA	1	7	7	7	7
TCGA-AO-A129	2002	NA	3286	NA	0	not hispanic or latino	female	0	2	Basal	stage iib	m0	n1a	t2	0	white	yes	1	breast	0	29	TCGA	BRCA	1	8	7	8	7
TCGA-BH-A0B4	2007	NA	1191	NA	1	NA	male	1	6	LumB	stage iiia	m0	n2	t2	1	white	yes	0	breast	0	65	TCGA	BRCA	1	8	7	8	7
TCGA-BH-A18I	2010	NA	1093	NA	1	not hispanic or latino	female	0	1	LumA	stage iia	cm0 (i+)	n1a	t1c	1	white	no	0	breast	0	53	TCGA	BRCA	1	8	7	8	7
TCGA-D8-A27I	2010	NA	439	NA	1	not hispanic or latino	female	0	4	Normal	stage iiia	m0	n2a	t1c	1	white	yes	0	breast	0	58	TCGA	BRCA	1	8	7	7	6
TCGA-AR-A5QM	2008	NA	2231	NA	1	not hispanic or latino	female	NA	0	LumA	stage iia	m0	n0	t2	1	white	yes	0	breast	0	62	TCGA	BRCA	1	8	7	8	7
TCGA-A2-A04Y	2008	NA	1099	NA	1	NA	female	0	1	LumB	stage iib	m0	n1mi	t2	1	white	yes	0	breast	0	53	TCGA	BRCA	1	8	7	8	6
TCGA-D8-A1JA	2010	NA	502	NA	0	not hispanic or latino	female	1	NA	Her2	NA	m0	nx	t4b	0	white	yes	0	breast	0	60	TCGA	BRCA	1	5	4	5	4
TCGA-A7-A0DB	2009	NA	1007	NA	1	not hispanic or latino	female	0	0	LumA	stage iia	m0	n0 (i-)	t2	1	white	yes	0	breast	0	56	TCGA	BRCA	1	7	6	7	5
TCGA-C8-A134	2010	NA	383	NA	0	not hispanic or latino	female	0	NA	Basal	stage iia	m0	n0	t2	0	asian	no	1	breast	0	52	TCGA	BRCA	1	9	8	9	8
TCGA-BH-A0BP	2006	2296	NA	NA	1	not hispanic or latino	female	0	0	Normal	stage i	m0	n0	t1c	1	white	yes	0	breast	1	76	TCGA	BRCA	1	7	6	7	5
TCGA-AC-A3OD	2011	NA	451	NA	1	not hispanic or latino	female	0	1	LumA	stage iib	mx	n1mi	t2	1	white	yes	0	breast	0	68	TCGA	BRCA	1	8	7	8	7
TCGA-BH-A0DK	2009	NA	423	NA	1	NA	female	0	0	Normal	stage iia	m0	n0 (i-)	t2	1	white	no	0	breast	0	49	TCGA	BRCA	1	9	8	8	8
TCGA-B6-A0RI	1992	NA	7126	NA	1	not hispanic or latino	female	0	6	LumB	stage iiib	m0	n1b	t4b	1	white	yes	0	breast	0	44	TCGA	BRCA	1	7	6	6	5
TCGA-A2-A3XW	2009	NA	1712	NA	1	not hispanic or latino	female	0	3	Normal	stage iib	m0	n1a	t2	0	black or african american	yes	0	breast	0	42	TCGA	BRCA	1	9	8	9	8
TCGA-A2-A0EU	2008	NA	1043	NA	1	not hispanic or latino	female	0	0	LumA	stage ia	m0	n0 (i-)	t1c	1	white	yes	0	breast	0	79	TCGA	BRCA	1	7	6	7	5
TCGA-GM-A2DA	1993	6593	NA	NA	1	not hispanic or latino	female	1	2	Her2	stage iib	m0	n1b	t2	1	white	yes	0	breast	1	46	TCGA	BRCA	1	9	8	9	8
TCGA-A2-A0YG	2009	NA	666	NA	1	not hispanic or latino	female	1	14	Her2	stage iiic	m0	n3a	t2	1	white	yes	0	breast	0	63	TCGA	BRCA	1	8	6	7	6
TCGA-EW-A3E8	2011	NA	1035	NA	1	hispanic or latino	female	0	0	LumA	stage iib	mx	n0	t3	0	white	yes	0	breast	0	60	TCGA	BRCA	1	9	8	9	8
TCGA-EW-A1IZ	2010	NA	554	NA	1	not hispanic or latino	female	0	5	Normal	stage iiia	mx	n2a	t2	1	white	yes	0	breast	0	53	TCGA	BRCA	1	8	8	9	9
TCGA-A7-A4SF	2012	NA	545	NA	1	not hispanic or latino	female	1	0	Her2	stage iia	m0	n0	t2	0	black or african american	yes	0	breast	0	54	TCGA	BRCA	1	8	7	7	6
TCGA-E2-A1BC	2010	NA	501	NA	1	NA	female	0	0	LumA	stage ia	m0	n0	t1c	1	NA	no	0	breast	0	63	TCGA	BRCA	1	7	6	7	5
TCGA-A8-A08B	2008	NA	1156	NA	1	NA	female	1	NA	Her2	stage iia	m0	n0	t2	0	NA	yes	0	breast	0	52	TCGA	BRCA	1	9	8	9	8
TCGA-E2-A1LH	2002	NA	3247	NA	0	not hispanic or latino	female	0	0	Basal	stage i	m0	n0	t1c	0	white	yes	1	breast	0	59	TCGA	BRCA	1	8	8	8	8
TCGA-LL-A7T0	2013	NA	376	NA	1	not hispanic or latino	female	1	1	LumB	stage iib	m0	n1a	t2	1	black or african american	no	0	breast	0	70	TCGA	BRCA	1	8	7	8	7
TCGA-AC-A5XS	2012	NA	588	NA	1	not hispanic or latino	female	0	0	LumB	stage iia	mx	n0	t2	1	white	no	0	breast	0	74	TCGA	BRCA	1	9	8	9	8
TCGA-B6-A400	2008	NA	215	NA	NA	not hispanic or latino	female	NA	4	NA	stage iiia	m0	n2a	t2	NA	black or african american	yes	NA	breast	0	43	TCGA	BRCA	1	8	7	8	7
TCGA-EW-A3U0	2011	NA	532	NA	0	not hispanic or latino	female	0	1	Basal	stage iiia	m0	n1a	t3	0	black or african american	yes	1	breast	0	61	TCGA	BRCA	1	8	8	8	8
TCGA-E9-A1R0	2011	NA	860	NA	NA	not hispanic or latino	female	0	1	LumA	stage iia	m0	n1	t1c	NA	white	no	0	breast	0	58	TCGA	BRCA	1	8	7	7	6
TCGA-EW-A1P1	2008	NA	1210	NA	0	hispanic or latino	female	0	11	Normal	stage iiic	mx	n3b	t2	0	white	yes	1	breast	0	68	TCGA	BRCA	1	7	7	7	6
TCGA-B6-A1KF	1998	NA	3088	NA	0	not hispanic or latino	female	1	2	Basal	stage iib	m0	n1	t2	0	white	yes	0	breast	0	68	TCGA	BRCA	1	8	6	7	5
TCGA-BH-A0HQ	2007	NA	1121	NA	1	NA	female	0	0	LumA	stage iia	m0	n0 (i+)	t2	1	white	yes	0	breast	0	56	TCGA	BRCA	1	8	6	7	6
TCGA-AO-A0JF	2009	NA	1980	NA	1	not hispanic or latino	female	0	2	LumA	stage iia	m0	n1a	t1c	1	white	yes	0	breast	0	68	TCGA	BRCA	1	8	7	7	6
TCGA-A8-A091	2008	NA	1004	NA	1	NA	female	0	NA	LumA	stage iia	m0	n0	t2	0	NA	yes	0	breast	0	61	TCGA	BRCA	1	7	5	6	4
TCGA-A2-A04R	2004	NA	3709	NA	1	not hispanic or latino	female	0	0	LumB	stage ia	m0	n0 (i-)	t1	1	black or african american	yes	0	breast	0	36	TCGA	BRCA	1	7	5	6	5
TCGA-EW-A1PE	2011	NA	320	NA	1	hispanic or latino	female	0	1	LumA	stage iia	m0	n1a	t1c	1	white	yes	0	breast	0	56	TCGA	BRCA	1	9	8	8	8
TCGA-A8-A06R	2007	NA	547	NA	1	NA	female	1	NA	LumB	stage iib	m0	n1a	t2	0	NA	yes	0	breast	0	69	TCGA	BRCA	1	8	7	7	6
TCGA-E9-A3QA	2011	NA	918	NA	NA	not hispanic or latino	female	NA	0	Basal	stage iia	m0	n0 (i-)	t2	NA	white	no	0	breast	0	33	TCGA	BRCA	1	8	9	9	9
TCGA-C8-A3M8	2011	NA	394	NA	1	not hispanic or latino	female	1	NA	LumB	stage ia	m0	n0	t1c	1	asian	no	0	breast	0	68	TCGA	BRCA	1	8	6	7	5
TCGA-AO-A1KO	2008	NA	622	NA	1	not hispanic or latino	female	0	0	Normal	stage iib	m0	n0 (i+)	t3	1	white	no	0	breast	0	46	TCGA	BRCA	1	8	6	7	6
TCGA-AN-A0FN	2010	NA	218	NA	1	not hispanic or latino	female	0	0	LumA	stage ia	m0	n0	t1c	1	white	no	0	breast	0	61	TCGA	BRCA	1	9	8	9	8
TCGA-BH-A0BM	2007	NA	1876	NA	1	NA	female	0	3	LumA	stage iib	m0	n1a	t2	0	white	no	0	breast	0	54	TCGA	BRCA	1	9	7	8	6
TCGA-E2-A14S	2008	NA	1009	NA	1	not hispanic or latino	female	0	0	LumB	stage i	m0	n0	t1c	1	white	yes	0	breast	0	65	TCGA	BRCA	1	7	6	7	5
TCGA-B6-A0RH	1991	6456	NA	NA	1	not hispanic or latino	female	1	0	Her2	stage iia	m0	n0 (i-)	t2	1	black or african american	no	0	breast	1	51	TCGA	BRCA	1	9	8	9	7
TCGA-3C-AALK	2011	NA	1448	NA	1	not hispanic or latino	female	1	0	Normal	stage ia	m0	n0 (i+)	t1c	1	black or african american	no	0	breast	0	52	TCGA	BRCA	1	8	7	8	6
TCGA-BH-A1FU	1997	1688	NA	NA	0	not hispanic or latino	female	1	0	Basal	stage ia	m0	n0	t1c	0	white	NA	0	breast	1	44	TCGA	BRCA	1	8	7	7	6
TCGA-AR-A0TX	2005	NA	1972	NA	1	NA	female	1	3	Her2	stage iia	m0	n1	t1	1	NA	yes	0	breast	0	64	TCGA	BRCA	1	8	8	8	8
TCGA-A1-A0SE	2005	NA	1321	NA	1	not hispanic or latino	female	0	0	Normal	stage i	m0	n0 (i-)	t1c	1	white	NA	0	breast	0	56	TCGA	BRCA	1	8	6	7	6
TCGA-OL-A5D6	2009	1104	NA	NA	0	not hispanic or latino	female	0	NA	Normal	stage iia	mx	n0	t2	0	black or african american	no	1	breast	1	71	TCGA	BRCA	1	7	6	7	5
TCGA-AC-A2QJ	2011	446	NA	NA	0	hispanic or latino	female	0	0	Basal	stage iiib	m0	n0	t4b	0	white	yes	1	breast	1	48	TCGA	BRCA	1	7	6	7	6
TCGA-AR-A0TY	2004	1699	NA	NA	1	not hispanic or latino	female	0	0	LumB	stage iia	m0	n0	t2	0	white	no	0	breast	1	54	TCGA	BRCA	1	8	6	7	5
TCGA-EW-A1PG	2008	NA	1051	NA	1	hispanic or latino	female	0	1	Normal	stage iib	mx	n1a	t2	1	white	no	0	breast	0	53	TCGA	BRCA	1	7	6	6	5
TCGA-A7-A3J0	2011	NA	313	NA	1	not hispanic or latino	female	0	0	LumA	stage iia	m0	n0	t2	1	white	yes	0	breast	0	62	TCGA	BRCA	1	8	7	8	7
TCGA-E2-A15C	2009	NA	694	NA	1	not hispanic or latino	female	0	0	LumA	stage i	m0	n0	t1c	1	white	yes	0	breast	0	61	TCGA	BRCA	1	8	6	7	6
TCGA-BH-A0W5	2008	NA	1288	NA	1	not hispanic or latino	female	0	1	Normal	stage iia	m0	n1a	t1c	1	white	yes	0	breast	0	77	TCGA	BRCA	1	8	8	8	8
TCGA-AR-A1AV	2007	NA	1864	NA	1	hispanic or latino	male	0	1	LumA	stage iib	m0	n1	t2	1	white	yes	0	breast	0	68	TCGA	BRCA	1	7	5	6	5
TCGA-OL-A6VR	2011	NA	1220	NA	1	not hispanic or latino	female	0	0	LumA	stage ia	mx	n0	t1b	1	black or african american	no	0	breast	0	48	TCGA	BRCA	1	8	7	8	6
TCGA-BH-A18Q	2001	1692	NA	NA	0	not hispanic or latino	female	0	2	Basal	stage iib	m0	n1b	t2	0	white	NA	1	breast	1	56	TCGA	BRCA	1	9	9	9	8
TCGA-BH-A5J0	2012	NA	715	NA	1	not hispanic or latino	female	0	0	LumA	stage ia	m0	n0	t1c	1	black or african american	no	0	breast	0	63	TCGA	BRCA	1	8	7	8	7
TCGA-AR-A24R	2006	NA	3430	NA	1	not hispanic or latino	female	0	6	LumB	stage iiia	m0	n2	t1	1	white	yes	0	breast	0	45	TCGA	BRCA	1	7	6	7	6
TCGA-A8-A08H	2007	NA	0	NA	1	NA	female	1	NA	Basal	stage iia	m0	n0	t2	1	NA	NA	0	breast	0	66	TCGA	BRCA	1	7	6	7	6
TCGA-BH-A0DD	2006	NA	2486	NA	1	NA	male	1	0	LumB	stage iib	m0	n1a	t2	1	white	no	0	breast	0	58	TCGA	BRCA	1	8	7	8	7
TCGA-E2-A1B4	2008	1004	NA	NA	1	not hispanic or latino	female	0	3	LumA	stage iiia	m0	n2a	t1c	1	white	yes	0	breast	1	74	TCGA	BRCA	1	8	6	7	5
TCGA-E2-A1IN	2010	NA	675	NA	1	not hispanic or latino	female	0	0	LumA	stage i	m0	n0	t1c	1	white	yes	0	breast	0	60	TCGA	BRCA	1	7	6	7	5
TCGA-EW-A1PC	2011	NA	187	NA	1	not hispanic or latino	female	0	0	Her2	stage iib	mx	n0 (i-)	t3	1	black or african american	no	0	breast	0	66	TCGA	BRCA	1	8	7	8	6
TCGA-EW-A2FV	2011	NA	788	NA	1	hispanic or latino	female	0	29	Normal	stage iiic	mx	n3a	t3	1	white	yes	0	breast	0	39	TCGA	BRCA	1	9	8	9	8
TCGA-B6-A0WY	1996	3461	NA	NA	1	not hispanic or latino	female	0	3	Normal	stage iiia	m0	n1b	t3	0	white	yes	0	breast	1	40	TCGA	BRCA	1	9	8	8	7
TCGA-A8-A090	2008	NA	0	NA	1	NA	female	0	NA	LumB	stage iia	m0	n0	t2	1	NA	NA	0	breast	0	74	TCGA	BRCA	1	7	6	7	6
TCGA-AN-A0XR	2010	NA	10	NA	1	not hispanic or latino	female	0	7	LumB	stage iiia	m0	n2	t2	0	white	no	0	breast	0	55	TCGA	BRCA	1	9	8	9	7
TCGA-A8-A08X	2007	NA	1308	NA	0	NA	female	1	NA	Her2	stage iiic	m0	n3a	t4d	0	NA	yes	0	breast	0	42	TCGA	BRCA	1	8	7	7	7
TCGA-EW-A1OW	2009	NA	694	NA	0	not hispanic or latino	female	0	0	Basal	stage iia	mx	n0	t2	0	black or african american	yes	1	breast	0	58	TCGA	BRCA	1	8	8	8	7
TCGA-AC-A2FO	2005	NA	2255	NA	1	not hispanic or latino	female	0	2	LumA	stage iib	mx	n1	t2	0	white	no	0	breast	0	65	TCGA	BRCA	1	9	8	8	7
TCGA-A1-A0SD	2005	NA	437	NA	1	not hispanic or latino	female	0	0	LumA	stage iia	m0	n0	t2	1	white	NA	0	breast	0	59	TCGA	BRCA	1	8	7	8	6
TCGA-D8-A1XD	2010	NA	522	NA	1	not hispanic or latino	female	0	6	LumA	stage iiia	m0	n2a	t1c	1	white	yes	0	breast	0	36	TCGA	BRCA	1	6	5	6	4
TCGA-C8-A131	2010	NA	411	NA	0	not hispanic or latino	female	0	4	Basal	stage iiia	m0	n2	t2	0	asian	no	1	breast	0	82	TCGA	BRCA	1	7	6	7	5
TCGA-C8-A274	2010	NA	508	NA	1	not hispanic or latino	female	0	NA	LumB	stage iia	m0	n0	t2	1	asian	no	0	breast	0	63	TCGA	BRCA	1	7	5	6	5
TCGA-A7-A4SE	2011	NA	644	NA	0	not hispanic or latino	female	0	0	Basal	stage iia	m0	n0	t2	0	black or african american	no	1	breast	0	54	TCGA	BRCA	1	8	7	8	6
TCGA-C8-A26Z	2010	NA	470	NA	1	not hispanic or latino	female	0	NA	LumB	stage iia	m0	n0	t2	1	asian	no	0	breast	0	NA	TCGA	BRCA	1	8	6	7	5
TCGA-E2-A10E	2008	NA	865	NA	1	not hispanic or latino	female	0	2	LumA	stage iia	m0	n1a	t1c	1	white	yes	0	breast	0	64	TCGA	BRCA	1	8	6	7	6
TCGA-BH-A0HU	2009	NA	392	NA	1	NA	female	0	0	LumB	stage ia	m0	n0 (i-)	t1c	1	white	yes	0	breast	0	52	TCGA	BRCA	1	9	8	9	7
TCGA-A2-A0SY	2007	NA	1347	NA	1	not hispanic or latino	female	1	1	LumA	stage iiia	m0	n1	t3	1	white	yes	0	breast	0	62	TCGA	BRCA	1	8	7	7	6
TCGA-C8-A8HR	2013	NA	408	NA	NA	not hispanic or latino	female	NA	5	NA	stage iiia	m0	n2	t3	NA	asian	no	NA	breast	0	49	TCGA	BRCA	1	8	7	7	6
TCGA-AN-A046	2010	NA	10	NA	1	not hispanic or latino	female	0	0	LumA	stage iia	m0	n0	t2	1	white	no	0	breast	0	68	TCGA	BRCA	1	9	8	8	8
TCGA-D8-A1JF	2010	NA	366	NA	0	not hispanic or latino	female	0	8	Her2	stage iiia	m0	n2a	t1c	0	white	no	1	breast	0	79	TCGA	BRCA	1	7	5	6	5
TCGA-A8-A097	2009	NA	365	NA	1	NA	female	1	NA	Her2	stage iib	m0	n1	t2	1	NA	yes	0	breast	0	65	TCGA	BRCA	1	8	7	8	6
TCGA-C8-A12M	2010	NA	358	NA	1	not hispanic or latino	female	0	NA	LumB	stage iia	m0	n0 (i-)	t2	0	asian	no	0	breast	0	70	TCGA	BRCA	1	8	7	7	6
TCGA-E9-A1RI	2011	NA	1449	NA	NA	not hispanic or latino	female	NA	5	LumA	stage iiia	m0	n2	t1c	NA	white	yes	0	breast	0	43	TCGA	BRCA	1	8	6	7	6
TCGA-BH-A18M	2001	2207	NA	NA	1	not hispanic or latino	female	1	4	Normal	stage iiia	m0	n1	t3	1	white	NA	0	breast	1	39	TCGA	BRCA	1	9	7	8	7
TCGA-BH-A1FJ	1998	1927	NA	NA	0	not hispanic or latino	female	0	6	LumB	stage iiia	m0	n1b	t3	1	white	NA	0	breast	1	66	TCGA	BRCA	1	8	6	8	6
TCGA-BH-A18R	2001	1142	NA	NA	NA	not hispanic or latino	female	1	10	Her2	stage iia	m0	n1	t2b	0	white	NA	0	breast	1	50	TCGA	BRCA	1	8	7	8	6
TCGA-AO-A12B	2004	NA	2989	NA	1	hispanic or latino	female	0	0	LumB	stage iia	m0	n0 (i-)	t2	1	white	no	0	breast	0	63	TCGA	BRCA	1	9	7	8	6
TCGA-AC-A2FE	2005	2636	NA	NA	NA	not hispanic or latino	female	NA	18	NA	stage iiic	mx	n3a	t3	NA	white	yes	NA	breast	1	62	TCGA	BRCA	1	8	8	8	7
TCGA-GM-A5PX	2011	NA	551	NA	1	not hispanic or latino	female	0	1	LumA	stage iib	m0	n1mi	t2	1	white	no	0	breast	0	65	TCGA	BRCA	1	9	7	8	6
TCGA-C8-A12W	2010	NA	385	NA	1	not hispanic or latino	female	0	NA	Her2	stage iiib	m0	n1	t4	1	asian	no	0	breast	0	49	TCGA	BRCA	1	8	6	7	6
TCGA-LL-A9Q3	2013	NA	532	NA	1	not hispanic or latino	female	1	28	LumA	stage iiic	mx	n3a	t3	1	white	yes	0	breast	0	69	TCGA	BRCA	1	8	7	8	7
TCGA-A7-A3IY	2011	NA	345	NA	1	not hispanic or latino	female	0	0	Normal	stage i	m0	n0	t1c	1	white	yes	0	breast	0	71	TCGA	BRCA	1	8	6	7	6
TCGA-C8-A12K	2010	NA	0	NA	NA	not hispanic or latino	female	0	1	Basal	stage iib	m0	n1	t2	NA	asian	NA	0	breast	0	80	TCGA	BRCA	1	8	8	8	8
TCGA-BH-A18V	2001	1556	NA	NA	0	not hispanic or latino	female	0	0	Basal	stage iib	m0	n1b	t2	0	white	NA	1	breast	1	48	TCGA	BRCA	1	9	8	9	8
TCGA-A8-A06U	2008	883	NA	NA	1	NA	female	1	NA	LumB	stage iib	m0	n1a	t2	1	NA	no	0	breast	1	80	TCGA	BRCA	1	9	8	9	8
TCGA-BH-A0E6	2009	NA	293	NA	0	NA	female	0	0	Basal	stage ia	m0	n0 (i-)	t1c	0	white	yes	1	breast	0	69	TCGA	BRCA	1	8	7	7	6
TCGA-AR-A1AX	2007	NA	2629	NA	1	not hispanic or latino	female	1	0	Normal	stage i	m0	n0	t1	1	white	yes	0	breast	0	64	TCGA	BRCA	1	9	9	9	9
TCGA-D8-A1JJ	2010	NA	611	NA	1	not hispanic or latino	female	0	0	LumB	stage iia	m0	n0	t2	1	white	yes	0	breast	0	54	TCGA	BRCA	1	7	6	7	5
TCGA-GM-A2DC	2006	NA	2535	NA	1	not hispanic or latino	female	0	1	LumA	stage iia	m0	n1a	t1c	1	white	yes	0	breast	0	57	TCGA	BRCA	1	8	6	7	5
TCGA-E9-A226	2011	1048	NA	NA	NA	not hispanic or latino	female	0	6	LumB	stage iiia	m0	n2	t2	NA	white	yes	0	breast	1	45	TCGA	BRCA	1	7	5	6	5
TCGA-AO-A03T	2007	NA	2124	NA	1	not hispanic or latino	female	0	2	Normal	stage iib	m0	n1a	t2	1	white	no	0	breast	0	42	TCGA	BRCA	1	10	9	10	9
TCGA-D8-A1JB	2010	NA	1688	NA	1	not hispanic or latino	female	1	1	LumA	stage iib	m0	n1a	t2	1	white	yes	0	breast	0	54	TCGA	BRCA	1	9	8	9	8
TCGA-BH-A208	1995	1759	NA	NA	NA	not hispanic or latino	female	NA	3	Basal	stage iib	m0	n1b	t2	NA	white	NA	0	breast	1	48	TCGA	BRCA	1	8	6	7	6
TCGA-D8-A1XG	2010	NA	448	NA	1	not hispanic or latino	female	0	2	Normal	stage iiib	m0	n1a	t4b	0	white	no	0	breast	0	86	TCGA	BRCA	1	7	6	7	5
TCGA-AR-A24L	2005	2866	NA	NA	1	not hispanic or latino	female	0	2	LumB	stage iib	m0	n1	t2	1	white	yes	0	breast	1	26	TCGA	BRCA	1	7	6	6	5
TCGA-AN-A0FY	2010	NA	10	NA	1	not hispanic or latino	female	0	0	LumB	stage ia	m0	n0	t1c	1	white	no	0	breast	0	55	TCGA	BRCA	1	8	6	7	5
TCGA-A2-A3XY	2010	1093	NA	NA	0	not hispanic or latino	female	0	3	Basal	stage iib	m0	n1a	t2	0	black or african american	yes	1	breast	1	49	TCGA	BRCA	1	8	8	8	8
TCGA-E2-A10B	2007	NA	1141	NA	1	not hispanic or latino	female	0	2	LumA	stage iib	m0	n1a	t2	1	white	yes	0	breast	0	67	TCGA	BRCA	1	8	7	8	6
TCGA-OL-A66P	2013	NA	428	NA	0	not hispanic or latino	female	0	NA	Her2	stage iia	mx	n0	t2	0	black or african american	no	1	breast	0	75	TCGA	BRCA	1	8	8	9	8
TCGA-E2-A2P6	2011	NA	1051	NA	1	hispanic or latino	female	0	1	LumB	stage iib	m0	n1	t2	1	NA	no	0	breast	0	77	TCGA	BRCA	1	8	6	7	5
TCGA-XX-A899	2013	NA	467	NA	1	not hispanic or latino	female	0	5	Normal	stage iiia	mx	n2a	t1c	1	white	yes	0	breast	0	46	TCGA	BRCA	1	8	7	8	7
TCGA-A7-A26J	2011	NA	627	NA	1	not hispanic or latino	female	0	0	LumA	stage iia	m0	n0	t2	1	white	no	0	breast	0	49	TCGA	BRCA	1	8	7	7	6
TCGA-A7-A13G	2010	NA	718	NA	1	not hispanic or latino	female	0	0	LumA	stage iia	mx	n0	t2	1	white	no	0	breast	0	79	TCGA	BRCA	1	8	6	7	5
TCGA-BH-A0H3	2008	NA	1928	NA	1	not hispanic or latino	female	0	0	LumA	stage i	m0	n0	t1c	1	white	yes	0	breast	0	46	TCGA	BRCA	1	8	7	8	6
TCGA-LL-A5YP	2013	NA	450	NA	1	not hispanic or latino	female	0	2	Basal	stage iib	m0	n1a	t2	0	black or african american	yes	0	breast	0	49	TCGA	BRCA	1	7	6	7	6
TCGA-OL-A5D8	2009	NA	973	NA	1	not hispanic or latino	female	0	NA	LumA	stage iib	mx	n0	t3	1	black or african american	yes	0	breast	0	40	TCGA	BRCA	1	7	6	7	6
TCGA-BH-A1FN	1997	2192	NA	NA	1	not hispanic or latino	female	0	0	Her2	stage iia	m0	n0	t2	1	white	NA	0	breast	1	34	TCGA	BRCA	1	7	6	7	6
TCGA-GM-A3NW	2003	NA	3361	NA	0	not hispanic or latino	female	0	0	Normal	stage iia	m0	n0 (i-)	t2	1	white	no	0	breast	0	63	TCGA	BRCA	1	8	7	7	6
TCGA-AC-A2B8	2011	NA	677	NA	1	not hispanic or latino	female	0	0	LumA	stage iib	m0	n0 (i-)	t3	1	white	yes	0	breast	0	84	TCGA	BRCA	1	8	7	7	6
TCGA-B6-A0I8	1992	749	NA	NA	NA	not hispanic or latino	female	NA	NA	LumA	stage x	m0	nx	t1	NA	white	no	0	breast	1	46	TCGA	BRCA	1	7	5	6	4
TCGA-GM-A2DB	2006	NA	2406	NA	0	not hispanic or latino	female	0	0	Basal	stage iia	m0	n0 (i-)	t2	0	white	yes	1	breast	0	62	TCGA	BRCA	1	8	7	8	6
TCGA-3C-AAAU	2004	NA	4047	NA	1	not hispanic or latino	female	0	4	LumB	stage x	mx	nx	tx	1	white	no	0	breast	0	55	TCGA	BRCA	1	8	6	7	5
TCGA-A8-A08P	2008	NA	943	NA	1	NA	female	1	NA	LumB	stage iiia	m0	n2a	t2	1	NA	yes	0	breast	0	70	TCGA	BRCA	1	7	7	7	7
TCGA-E9-A1N5	2010	NA	1120	NA	1	not hispanic or latino	female	0	2	LumB	stage iib	m0	n1	t2	1	white	no	0	breast	0	45	TCGA	BRCA	1	8	7	8	7
TCGA-AC-A8OQ	2011	NA	34	NA	0	not hispanic or latino	female	NA	1	Basal	stage iib	mx	n1a	t2	0	black or african american	NA	0	breast	0	72	TCGA	BRCA	1	9	8	9	8
TCGA-AC-A23C	2010	NA	585	NA	1	NA	female	1	1	LumA	stage iib	mx	n1	t2	1	white	no	0	breast	0	62	TCGA	BRCA	1	9	8	8	7
TCGA-AR-A0TU	2006	NA	709	NA	0	NA	female	0	0	Basal	stage iia	m0	n0	t2	0	NA	no	1	breast	0	35	TCGA	BRCA	1	8	7	8	7
TCGA-A8-A09E	2008	NA	1492	NA	1	NA	female	1	NA	LumB	stage iiib	m0	n1a	t4b	1	NA	yes	0	breast	0	73	TCGA	BRCA	1	9	7	8	7
TCGA-BH-A0HI	2008	NA	620	NA	1	NA	female	0	0	LumA	stage ia	m0	n0 (i-)	t1c	1	white	yes	0	breast	0	78	TCGA	BRCA	1	8	7	8	6
TCGA-A8-A086	2009	NA	396	NA	1	NA	female	0	NA	LumA	stage iia	m0	n1a	t1c	1	NA	yes	0	breast	0	59	TCGA	BRCA	1	7	6	6	5
TCGA-E2-A1LB	2008	NA	2306	NA	0	not hispanic or latino	female	1	2	Her2	stage iib	m0	n1	t2	0	black or african american	yes	0	breast	0	41	TCGA	BRCA	1	8	6	7	5
TCGA-BH-A0B6	2006	NA	2483	NA	1	not hispanic or latino	female	1	0	LumA	stage i	m0	n0	t1c	1	white	yes	0	breast	0	47	TCGA	BRCA	1	10	10	10	10
TCGA-GM-A3XG	2009	NA	1330	NA	1	not hispanic or latino	female	0	3	Normal	stage iiia	m0	n1a	t3	1	white	yes	0	breast	0	46	TCGA	BRCA	1	8	7	8	6
TCGA-E2-A9RU	2013	NA	538	NA	1	not hispanic or latino	female	0	12	Her2	stage iiic	mx	n3a	t2	0	black or african american	yes	0	breast	0	90	TCGA	BRCA	1	7	6	7	6
TCGA-AC-A3QP	2011	NA	675	NA	1	not hispanic or latino	female	0	1	Normal	stage iib	mx	n1mi	t2	1	white	yes	0	breast	0	79	TCGA	BRCA	1	9	7	8	6
TCGA-D8-A1XF	2010	NA	463	NA	1	not hispanic or latino	female	0	0	LumB	stage iia	m0	n0	t2	1	white	no	0	breast	0	45	TCGA	BRCA	1	8	6	7	6
TCGA-D8-A27G	2010	NA	409	NA	1	not hispanic or latino	female	0	0	Her2	stage iia	m0	n0	t2	1	white	no	0	breast	0	75	TCGA	BRCA	1	8	7	8	7
TCGA-AR-A24H	2001	NA	4894	NA	1	not hispanic or latino	female	0	0	LumB	stage iia	m0	n0	t2	1	white	yes	0	breast	0	65	TCGA	BRCA	1	7	6	7	6
TCGA-A8-A09K	2008	NA	912	NA	1	NA	female	0	NA	LumB	stage iia	m0	n1	t1c	1	NA	no	0	breast	0	68	TCGA	BRCA	1	8	7	7	7
TCGA-AC-A2BK	2006	NA	2222	NA	0	NA	female	0	6	Basal	stage iiia	mx	n2a	t2	0	black or african american	yes	1	breast	0	78	TCGA	BRCA	1	8	6	7	5
TCGA-OL-A97C	2013	NA	271	NA	0	not hispanic or latino	female	0	0	Normal	stage iib	m0	n0	t3	0	black or african american	no	1	breast	0	67	TCGA	BRCA	1	8	7	9	7
TCGA-A2-A0EV	2008	NA	968	NA	1	not hispanic or latino	female	0	0	LumA	stage ia	m0	n0 (i-)	t1c	1	white	no	0	breast	0	80	TCGA	BRCA	1	9	8	8	7
TCGA-AC-A3EH	2011	197	NA	NA	NA	not hispanic or latino	female	NA	12	NA	stage iiic	m0	n3	t3	NA	white	no	NA	breast	1	79	TCGA	BRCA	1	7	6	6	5
TCGA-E2-A14O	2008	NA	1359	NA	1	not hispanic or latino	female	0	2	LumB	stage iiia	m0	n1a	t3	1	white	yes	0	breast	0	76	TCGA	BRCA	1	6	5	6	4
TCGA-E9-A249	2011	NA	217	NA	NA	not hispanic or latino	female	0	0	LumB	stage iia	m0	n0 (i-)	t2	NA	white	yes	0	breast	0	45	TCGA	BRCA	1	8	6	7	6
TCGA-BH-A0DS	2010	NA	78	NA	1	NA	female	0	8	LumA	stage iiia	m0	n2a	t2	1	white	yes	0	breast	0	71	TCGA	BRCA	1	7	6	7	5
TCGA-E2-A14T	2008	NA	2311	NA	1	not hispanic or latino	female	0	0	LumA	stage iia	m0	n0	t2	1	white	no	0	breast	0	52	TCGA	BRCA	1	7	5	6	4
TCGA-E2-A1B6	2008	NA	867	NA	0	not hispanic or latino	female	0	0	Basal	stage iia	m0	n0	t2	0	white	no	1	breast	0	44	TCGA	BRCA	1	10	9	10	10
TCGA-BH-A0C7	2006	NA	2767	NA	1	not hispanic or latino	female	1	1	LumB	stage iib	m0	n1mi	t2	0	white	no	0	breast	0	48	TCGA	BRCA	1	9	7	8	7
TCGA-AN-A0FW	2010	NA	11	NA	1	not hispanic or latino	female	0	2	LumB	stage iiia	m0	n2	t2	NA	white	no	0	breast	0	67	TCGA	BRCA	1	9	7	8	6
TCGA-A8-A06X	2006	943	NA	NA	1	NA	female	1	NA	LumB	stage iib	m0	n0	t3	0	NA	yes	0	breast	1	77	TCGA	BRCA	1	8	8	8	7
TCGA-C8-A26X	2010	NA	376	NA	0	not hispanic or latino	female	0	NA	Her2	stage iia	m0	n1	t1	0	asian	no	1	breast	0	58	TCGA	BRCA	1	8	7	7	7
TCGA-D8-A1XR	2010	NA	482	NA	1	not hispanic or latino	female	0	2	LumB	stage iib	m0	n1a	t2	1	white	no	0	breast	0	56	TCGA	BRCA	1	8	6	7	5
TCGA-AR-A2LL	2007	NA	2012	NA	1	not hispanic or latino	female	0	0	LumB	stage iib	m0	n0	t3	1	white	no	0	breast	0	70	TCGA	BRCA	1	7	6	7	5
TCGA-C8-A12T	2010	NA	0	NA	1	not hispanic or latino	female	1	0	Her2	stage iia	m0	n0	t2	1	asian	NA	0	breast	0	NA	TCGA	BRCA	1	7	6	7	6
TCGA-AO-A12C	2005	NA	2372	NA	1	not hispanic or latino	female	1	2	LumA	stage iib	m0	n1a	t2	1	white	yes	0	breast	0	42	TCGA	BRCA	1	7	6	7	5
TCGA-E2-A1IF	2008	NA	1138	NA	1	not hispanic or latino	female	0	0	Normal	stage i	m0	n0	t1c	1	white	no	0	breast	0	74	TCGA	BRCA	1	8	7	8	6
TCGA-A8-A08G	2009	NA	607	NA	1	NA	female	1	NA	LumB	stage iia	m0	n0	t2	1	NA	yes	0	breast	0	41	TCGA	BRCA	1	8	6	7	6
TCGA-AR-A0U4	2006	NA	3261	NA	0	not hispanic or latino	female	0	0	Basal	stage iia	m0	n0	t2	0	white	no	1	breast	0	54	TCGA	BRCA	1	7	7	7	6
TCGA-E2-A1IO	2009	NA	1855	NA	1	not hispanic or latino	female	0	0	LumA	stage i	m0	n0	t1c	1	white	yes	0	breast	0	37	TCGA	BRCA	1	8	7	7	7
TCGA-E2-A1B5	2008	NA	984	NA	1	not hispanic or latino	female	0	0	Normal	stage iia	m0	n0	t2	1	white	yes	0	breast	0	46	TCGA	BRCA	1	9	9	9	9
TCGA-C8-A9FZ	2013	NA	592	NA	NA	not hispanic or latino	female	NA	3	NA	stage iib	m0	n1	t2	NA	white	yes	NA	breast	0	49	TCGA	BRCA	0	NA	NA	NA	NA
TCGA-LL-A8F5	2013	NA	596	NA	1	not hispanic or latino	female	0	0	Basal	stage iia	mx	n0 (i-)	t2	0	black or african american	yes	0	breast	0	61	TCGA	BRCA	1	9	8	9	8
TCGA-AO-A0JI	2007	NA	1528	NA	1	not hispanic or latino	female	0	0	LumA	stage iia	m0	n1	t1c	0	white	no	0	breast	0	56	TCGA	BRCA	1	9	7	8	7
TCGA-S3-A6ZF	2013	NA	572	NA	1	not hispanic or latino	female	0	0	LumB	stage iia	m0	n0	t2	1	black or african american	no	0	breast	0	64	TCGA	BRCA	1	8	7	8	7
TCGA-D8-A147	2010	NA	584	NA	0	not hispanic or latino	female	0	0	Basal	NA	m0	n0	t2	0	white	yes	1	breast	0	45	TCGA	BRCA	1	8	7	8	7
TCGA-BH-A0HP	2009	NA	414	NA	1	NA	female	0	8	Normal	stage iiia	m0	n2a	t3	0	white	yes	0	breast	0	65	TCGA	BRCA	1	9	8	8	7
TCGA-B6-A40C	2005	NA	2164	NA	1	not hispanic or latino	female	0	0	Her2	stage iib	m0	n0 (i-)	t3	1	white	yes	0	breast	0	51	TCGA	BRCA	1	8	7	8	6
TCGA-A2-A0CP	2003	NA	2813	NA	1	not hispanic or latino	female	0	0	Normal	stage ia	m0	n0 (i-)	t1c	1	white	yes	0	breast	0	60	TCGA	BRCA	1	8	7	8	6
TCGA-PL-A8LX	2013	NA	5	NA	NA	not hispanic or latino	female	NA	NA	LumA	stage iv	m1	n1a	t4	NA	black or african american	no	0	breast	0	35	TCGA	BRCA	1	9	7	8	6
TCGA-A2-A0YI	2009	NA	1505	NA	1	not hispanic or latino	female	0	0	LumA	stage i	m0	n0 (i+)	t1c	1	white	yes	0	breast	0	62	TCGA	BRCA	1	8	7	8	7
TCGA-A8-A07R	2009	NA	273	NA	0	NA	female	1	NA	Basal	stage iiic	m0	n3a	t2	0	NA	NA	0	breast	0	80	TCGA	BRCA	1	8	7	7	6
TCGA-E2-A1LE	2008	879	NA	NA	0	not hispanic or latino	female	1	27	Her2	stage iiic	m0	n3a	t2	0	white	yes	0	breast	1	71	TCGA	BRCA	1	8	7	7	6
TCGA-A2-A04X	2006	NA	1686	NA	1	NA	female	1	0	Her2	stage iia	m0	n0 (i-)	t2	1	white	no	0	breast	0	34	TCGA	BRCA	1	10	9	10	9
TCGA-AR-A2LJ	2007	NA	2632	NA	1	not hispanic or latino	female	1	1	Normal	stage iiia	mx	n1	t3	1	white	yes	0	breast	0	40	TCGA	BRCA	1	8	7	8	7
TCGA-D8-A1XA	2010	NA	839	NA	1	not hispanic or latino	female	0	0	LumA	stage ia	m0	n0	t1c	1	white	yes	0	breast	0	64	TCGA	BRCA	1	8	6	7	6
TCGA-E2-A15A	2009	NA	710	NA	1	not hispanic or latino	female	0	13	LumB	stage iiic	m0	n3a	t2	1	white	yes	0	breast	0	45	TCGA	BRCA	1	8	7	7	6
TCGA-A7-A3RF	2012	NA	408	NA	1	not hispanic or latino	female	0	0	LumB	stage iia	m0	n0	t2	1	white	yes	0	breast	0	79	TCGA	BRCA	1	8	6	7	5
TCGA-A2-A0ER	2005	NA	2263	NA	1	not hispanic or latino	female	0	1	LumB	stage ib	m0	n1mi	t1c	1	white	yes	0	breast	0	63	TCGA	BRCA	1	8	6	7	6
TCGA-BH-A18G	2010	NA	149	NA	0	not hispanic or latino	female	0	0	Basal	stage ia	m0	n0	t1c	0	white	yes	1	breast	0	81	TCGA	BRCA	1	7	6	7	5
TCGA-AC-A6IX	2013	NA	373	NA	1	not hispanic or latino	female	NA	19	LumA	stage iiic	mx	n3a	t2	1	white	yes	0	breast	0	49	TCGA	BRCA	1	8	7	8	6
TCGA-A2-A0D4	2009	NA	767	NA	1	not hispanic or latino	female	0	1	LumB	stage iib	m0	n1a	t2	1	black or african american	yes	0	breast	0	37	TCGA	BRCA	1	7	5	6	5
TCGA-E2-A14N	2007	NA	1434	NA	0	not hispanic or latino	female	0	1	Basal	stage iib	m0	n1	t2	0	white	yes	1	breast	0	37	TCGA	BRCA	1	8	7	8	7
TCGA-D8-A1JP	2010	NA	639	NA	1	not hispanic or latino	female	0	NA	LumB	stage ia	m0	n0	t1c	1	white	no	0	breast	0	73	TCGA	BRCA	1	7	6	7	6
TCGA-GM-A2DM	2004	NA	3226	NA	1	hispanic or latino	female	0	0	LumA	stage iia	m0	n0 (i-)	t2	1	white	yes	0	breast	0	57	TCGA	BRCA	1	8	6	7	6
TCGA-A2-A0CY	2006	NA	1673	NA	1	not hispanic or latino	female	0	1	Her2	stage iib	m0	n1	t2	1	white	no	0	breast	0	63	TCGA	BRCA	1	6	4	5	3
TCGA-B6-A0WV	1995	2417	NA	NA	1	not hispanic or latino	female	0	4	LumB	stage iib	m0	n1b	t2	1	white	no	0	breast	1	67	TCGA	BRCA	1	7	6	7	5
TCGA-B6-A402	2008	NA	2281	NA	0	not hispanic or latino	female	0	0	Basal	stage i	m0	n0 (i-)	t1c	0	black or african american	yes	1	breast	0	47	TCGA	BRCA	1	8	7	8	6
TCGA-A2-A1G1	2010	NA	584	NA	0	not hispanic or latino	female	1	1	Basal	stage iib	m0	n1	t2	0	white	yes	0	breast	0	85	TCGA	BRCA	1	7	7	7	7
TCGA-JL-A3YX	2011	NA	352	NA	1	not hispanic or latino	female	1	0	Normal	stage iia	m0	n0	t2	1	asian	no	0	breast	0	NA	TCGA	BRCA	1	8	6	7	5
TCGA-PE-A5DC	2005	1430	NA	NA	1	not hispanic or latino	female	1	5	Basal	stage iiia	m0	n2a	t2	1	white	yes	0	breast	1	72	TCGA	BRCA	1	9	7	8	6
TCGA-BH-A0E9	2006	NA	2489	NA	1	NA	female	0	3	Normal	stage iib	m0	n1a	t2	1	white	yes	0	breast	0	53	TCGA	BRCA	1	8	7	8	7
TCGA-D8-A3Z5	2011	NA	1015	NA	1	not hispanic or latino	female	0	19	Normal	stage iiic	m0	n3a	t2	1	white	no	0	breast	0	54	TCGA	BRCA	1	9	7	8	6
TCGA-A1-A0SM	2007	NA	242	NA	1	not hispanic or latino	male	1	0	Her2	stage iia	m0	n0 (i-)	t2	0	white	NA	0	breast	0	77	TCGA	BRCA	1	8	6	7	6
TCGA-AQ-A04L	2001	NA	3957	NA	1	not hispanic or latino	female	1	0	Her2	stage iia	mx	n0 (i-)	t2	0	white	no	0	breast	0	48	TCGA	BRCA	1	6	5	6	4
TCGA-BH-A0WA	2008	NA	701	NA	0	not hispanic or latino	female	0	0	Basal	stage i	m0	n0 (i-)	t1c	0	white	no	1	breast	0	82	TCGA	BRCA	1	8	7	8	7
TCGA-BH-A0C0	2007	NA	1270	NA	1	NA	female	1	1	LumB	stage iia	m0	n1a	t1c	1	white	yes	0	breast	0	62	TCGA	BRCA	1	7	7	7	7
TCGA-A8-A08C	2008	NA	881	NA	1	NA	female	0	NA	LumB	stage iia	m0	n0	t2	1	NA	yes	0	breast	0	65	TCGA	BRCA	1	8	6	8	6
TCGA-BH-A0AV	2008	NA	1820	NA	0	NA	female	0	0	Basal	stage i	m0	n0	t1c	0	black or african american	yes	1	breast	0	52	TCGA	BRCA	1	7	6	7	6
TCGA-AC-A2FK	2006	NA	2650	NA	1	hispanic or latino	female	0	3	Normal	stage iiic	m0	n3a	t2	1	white	yes	0	breast	0	45	TCGA	BRCA	1	8	7	8	6
TCGA-E2-A1L7	2009	NA	1836	NA	0	not hispanic or latino	female	0	7	LumB	stage iiia	m0	n2	t2	0	white	yes	1	breast	0	40	TCGA	BRCA	1	8	8	8	8
TCGA-A2-A0YJ	2010	NA	566	NA	1	not hispanic or latino	female	0	5	Basal	stage iiia	m0	n2a	t3	0	white	yes	0	breast	0	39	TCGA	BRCA	1	7	6	7	5
TCGA-A8-A08I	2009	NA	365	NA	1	NA	female	0	NA	LumB	stage iia	m0	n0	t2	1	NA	yes	0	breast	0	53	TCGA	BRCA	1	8	9	8	9
TCGA-A2-A25C	2010	NA	523	NA	1	not hispanic or latino	female	0	3	LumB	stage iib	m0	n1a	t2	1	white	yes	0	breast	0	50	TCGA	BRCA	1	9	8	8	7
TCGA-A8-A0A9	2009	NA	822	NA	1	NA	female	0	NA	LumB	stage iia	m0	n0	t2	1	NA	yes	0	breast	0	80	TCGA	BRCA	1	7	6	7	6
TCGA-BH-A1EX	2000	1508	NA	NA	1	not hispanic or latino	female	0	2	Her2	stage iib	m0	n1b	t2	1	white	NA	0	breast	1	67	TCGA	BRCA	1	7	6	7	6
TCGA-BH-A0C3	2006	NA	2709	NA	1	NA	female	0	0	LumB	stage i	m0	n0	t1c	0	white	yes	0	breast	0	47	TCGA	BRCA	1	9	8	8	7
TCGA-AN-A0AS	2010	NA	10	NA	1	not hispanic or latino	female	0	4	LumB	stage iiia	m0	n2	t2	0	white	no	0	breast	0	70	TCGA	BRCA	1	6	4	6	4
TCGA-AR-A1AS	2007	NA	1150	NA	1	NA	female	0	1	LumB	stage iib	m0	n1	t2	1	asian	yes	0	breast	0	54	TCGA	BRCA	1	6	4	6	4
TCGA-BH-A0GY	2008	NA	923	NA	1	NA	female	0	3	Basal	stage iia	m0	n1	t2	1	white	yes	0	breast	0	67	TCGA	BRCA	1	7	6	6	5
TCGA-AC-A23H	2009	174	NA	NA	1	not hispanic or latino	female	1	NA	Her2	stage iia	m0	nx	t2	0	white	no	0	breast	1	90	TCGA	BRCA	1	6	4	5	4
TCGA-C8-A12V	2010	NA	385	NA	0	not hispanic or latino	female	0	0	Basal	stage iia	m0	n0	t2	0	asian	no	1	breast	0	55	TCGA	BRCA	1	8	8	8	9
TCGA-E2-A1AZ	2004	NA	2329	NA	0	hispanic or latino	female	0	1	Basal	stage iib	m0	n1a	t2	0	white	yes	1	breast	0	63	TCGA	BRCA	1	7	7	8	7
TCGA-C8-A26V	2010	NA	616	NA	1	not hispanic or latino	female	0	NA	LumB	stage iiia	m0	n2	t3	1	asian	yes	0	breast	0	47	TCGA	BRCA	1	9	8	9	8
TCGA-BH-A1ET	1999	2520	NA	NA	1	not hispanic or latino	female	0	1	LumA	stage i	m0	n0	t1	1	white	NA	0	breast	1	55	TCGA	BRCA	1	7	6	7	5
TCGA-E9-A227	2011	NA	975	NA	1	not hispanic or latino	female	0	1	LumA	stage iib	m0	n1	t2	1	white	yes	0	breast	0	42	TCGA	BRCA	1	8	7	8	7
TCGA-PE-A5DE	2007	NA	2645	NA	1	NA	female	0	0	LumA	stage iia	m0	n0	t2	1	white	yes	0	breast	0	41	TCGA	BRCA	1	10	10	9	10
TCGA-C8-A132	2010	NA	383	NA	1	not hispanic or latino	female	1	1	Normal	stage iib	m0	n1	t2	1	asian	no	0	breast	0	56	TCGA	BRCA	1	8	8	8	7
TCGA-E2-A1B1	2007	NA	2653	NA	1	not hispanic or latino	female	1	1	Normal	stage iib	m0	n1	t2	1	white	yes	0	breast	0	45	TCGA	BRCA	1	8	8	8	7
TCGA-A2-A0CR	2004	NA	3283	NA	1	not hispanic or latino	female	0	0	Normal	stage iib	m0	n0	t3	1	asian	no	0	breast	0	54	TCGA	BRCA	1	9	9	9	9
TCGA-EW-A1PA	2010	NA	575	NA	1	hispanic or latino	female	0	1	Normal	stage iib	m0	n1a	t2	1	white	yes	0	breast	0	59	TCGA	BRCA	1	7	6	7	5
TCGA-AR-A252	2007	NA	2838	NA	1	not hispanic or latino	female	0	0	LumA	stage i	m0	n0	t1	1	white	yes	0	breast	0	50	TCGA	BRCA	1	8	8	8	8
TCGA-AQ-A1H2	2010	NA	475	NA	1	not hispanic or latino	female	1	13	LumA	stage iiia	mx	n2a	t2	1	white	yes	0	breast	0	84	TCGA	BRCA	1	7	6	7	5
TCGA-D8-A1JH	2010	NA	426	NA	1	not hispanic or latino	female	0	NA	LumA	stage ia	m0	n0	t1c	1	white	yes	0	breast	0	56	TCGA	BRCA	1	8	6	7	6
TCGA-AR-A1AT	2007	1272	NA	NA	1	not hispanic or latino	female	1	1	Her2	stage iia	m0	n0	t2	1	white	yes	0	breast	1	62	TCGA	BRCA	1	9	8	9	8
TCGA-C8-A26Y	2010	NA	394	NA	0	not hispanic or latino	female	0	NA	Her2	stage iia	m0	n0	t2	0	asian	no	1	breast	0	90	TCGA	BRCA	1	8	7	8	6
TCGA-EW-A1PH	2010	NA	607	NA	0	hispanic or latino	female	0	1	Basal	stage iia	m0	n1a	t1c	0	white	yes	1	breast	0	52	TCGA	BRCA	1	9	8	9	8
TCGA-EW-A1PD	2010	NA	424	NA	1	hispanic or latino	male	1	2	LumB	stage iia	m0	n1a	t1c	1	white	no	0	breast	0	61	TCGA	BRCA	1	7	6	7	5
TCGA-AN-A0XN	2010	NA	10	NA	0	not hispanic or latino	female	0	1	Her2	stage iiia	m0	n2	t2	1	white	no	0	breast	0	68	TCGA	BRCA	1	7	6	6	5
TCGA-B6-A0X4	1996	860	NA	NA	1	not hispanic or latino	female	0	2	LumA	stage iib	m0	n1b	t2	1	white	no	0	breast	1	62	TCGA	BRCA	1	9	7	9	7
TCGA-OL-A5DA	2009	NA	1783	NA	1	not hispanic or latino	female	0	NA	LumA	stage iia	mx	n0	t2	1	white	no	0	breast	0	61	TCGA	BRCA	1	9	7	8	7
TCGA-B6-A0X5	1995	2097	NA	NA	1	not hispanic or latino	female	0	3	LumB	stage iib	m0	n1b	t2	1	black or african american	no	0	breast	1	61	TCGA	BRCA	1	8	7	8	7
TCGA-OL-A5RZ	2012	NA	679	NA	1	NA	female	1	NA	Her2	stage ia	mx	n0	t1b	0	black or african american	no	0	breast	0	57	TCGA	BRCA	1	6	5	6	4
TCGA-E9-A6HE	2012	NA	847	NA	1	not hispanic or latino	female	0	12	Her2	stage iiic	mx	n3	t3	1	white	yes	0	breast	0	45	TCGA	BRCA	1	8	7	8	6
TCGA-BH-A1FM	1998	1388	NA	NA	1	not hispanic or latino	female	0	8	LumB	stage iiia	m0	n2	t2	0	white	NA	0	breast	1	44	TCGA	BRCA	1	7	5	6	4
TCGA-A7-A6VX	2013	NA	317	NA	1	not hispanic or latino	female	0	0	LumB	stage iia	m0	n0	t2	1	black or african american	yes	0	breast	0	68	TCGA	BRCA	1	8	6	7	6
TCGA-BH-A0DE	2007	NA	2372	NA	1	not hispanic or latino	female	0	0	LumA	stage iia	m0	n0	t2	1	white	yes	0	breast	0	62	TCGA	BRCA	1	8	7	7	6
TCGA-D8-A1JG	2010	NA	1612	NA	0	not hispanic or latino	female	0	0	Her2	stage iia	m0	n0	t2	0	white	yes	1	breast	0	62	TCGA	BRCA	1	8	7	7	7
TCGA-D8-A27K	2011	NA	1461	NA	1	not hispanic or latino	female	0	2	LumA	stage iib	m0	n1a	t2	1	white	no	0	breast	0	47	TCGA	BRCA	1	8	6	7	6
TCGA-A8-A08A	2007	NA	30	NA	1	NA	female	0	NA	LumA	stage i	m0	n0	t1c	1	NA	NA	0	breast	0	89	TCGA	BRCA	1	8	7	8	6
TCGA-E2-A108	2009	NA	837	NA	1	not hispanic or latino	female	0	4	Basal	stage iiia	m0	n2a	t2	1	white	yes	0	breast	0	64	TCGA	BRCA	1	8	8	8	8
TCGA-LQ-A4E4	2011	NA	849	NA	1	not hispanic or latino	female	0	3	LumB	stage iiia	mx	n1a	t3	1	white	yes	0	breast	0	73	TCGA	BRCA	1	7	5	6	5
TCGA-BH-A0BG	2008	NA	1871	NA	0	not hispanic or latino	female	0	0	Basal	stage i	m0	n0	t1	0	white	yes	1	breast	0	73	TCGA	BRCA	1	10	9	9	9
TCGA-E2-A14R	2008	NA	1174	NA	0	not hispanic or latino	female	0	0	Basal	stage iia	m0	n0	t2	0	white	yes	1	breast	0	62	TCGA	BRCA	1	9	8	9	8
TCGA-BH-A18K	1999	2763	NA	NA	1	not hispanic or latino	female	0	0	Her2	stage i	m0	n0	t1	1	white	NA	0	breast	1	46	TCGA	BRCA	1	7	6	7	5
TCGA-D8-A4Z1	2012	NA	659	NA	1	not hispanic or latino	female	0	0	Normal	stage ia	m0	n0	t1c	1	white	no	0	breast	0	68	TCGA	BRCA	1	9	7	8	7
TCGA-C8-A1HM	2010	NA	375	NA	1	not hispanic or latino	female	0	NA	LumB	stage iia	m0	n0	t2	1	asian	no	0	breast	0	74	TCGA	BRCA	1	8	9	8	9
TCGA-A8-A08L	2008	304	NA	NA	1	NA	female	0	NA	Her2	stage iiia	m0	n2a	t3	0	NA	yes	0	breast	1	89	TCGA	BRCA	1	7	6	7	6
TCGA-A7-A4SD	2012	NA	441	NA	0	not hispanic or latino	female	0	0	Basal	stage iia	m0	n0	t2	0	black or african american	no	1	breast	0	52	TCGA	BRCA	1	8	8	8	8
TCGA-AR-A251	2006	NA	3030	NA	1	not hispanic or latino	female	0	4	Basal	stage iiia	m0	n2	t2	0	white	yes	0	breast	0	51	TCGA	BRCA	1	7	6	7	6
TCGA-A7-A13E	2010	614	NA	NA	1	not hispanic or latino	female	0	2	Basal	stage iib	mx	n1	t2	0	white	no	0	breast	1	62	TCGA	BRCA	1	8	6	7	6
TCGA-A2-A1FZ	2010	NA	683	NA	1	not hispanic or latino	female	0	0	LumA	stage iia	m0	n0 (i-)	t2	1	white	no	0	breast	0	63	TCGA	BRCA	1	7	6	6	5
TCGA-E9-A3HO	2011	NA	1158	NA	NA	not hispanic or latino	female	NA	0	Basal	stage iia	m0	n0 (i-)	t2	NA	white	no	0	breast	0	49	TCGA	BRCA	1	9	8	8	7
TCGA-A8-A09C	2009	NA	31	NA	1	NA	female	0	NA	LumB	stage x	mx	n0	t2	1	NA	NA	0	breast	0	69	TCGA	BRCA	1	7	5	7	5
TCGA-AC-A2BM	2005	NA	3022	NA	1	NA	female	0	1	LumB	stage iib	mx	n1a	t2	1	black or african american	no	0	breast	0	41	TCGA	BRCA	1	8	7	8	7
TCGA-AC-A6IW	2013	NA	413	NA	0	not hispanic or latino	female	0	0	Basal	stage iia	mx	n0 (i-)	t2	0	black or african american	no	1	breast	0	73	TCGA	BRCA	1	8	7	8	8
TCGA-AC-A3TN	2012	NA	456	NA	1	not hispanic or latino	female	1	0	LumA	stage iib	mx	n0	t3	1	white	yes	0	breast	0	75	TCGA	BRCA	1	8	7	8	6
TCGA-EW-A1P0	2008	NA	1251	NA	1	not hispanic or latino	female	0	1	LumB	stage iib	mx	n1b	t2	0	white	yes	0	breast	0	55	TCGA	BRCA	1	8	7	8	6
TCGA-A8-A09Z	2008	NA	0	NA	1	NA	female	0	NA	LumB	stage iib	m0	n0	t3	0	NA	NA	0	breast	0	83	TCGA	BRCA	1	10	10	10	9
TCGA-A8-A06Y	2008	NA	791	NA	1	NA	female	0	NA	LumA	stage iia	m0	n0	t2	1	NA	yes	0	breast	0	66	TCGA	BRCA	1	8	6	8	6
TCGA-BH-A0AZ	2008	NA	1919	NA	1	not hispanic or latino	female	0	1	Normal	stage iiia	cm0 (i+)	n1a	t3	1	white	no	0	breast	0	47	TCGA	BRCA	1	9	7	8	7
TCGA-BH-A1ES	1999	3462	NA	NA	1	not hispanic or latino	female	0	1	LumA	stage iib	m0	n1a	t2	1	white	NA	0	breast	1	35	TCGA	BRCA	1	6	4	6	4
TCGA-EW-A1P4	2009	NA	907	NA	0	hispanic or latino	female	0	0	Basal	stage iia	m0	n0 (i-)	t2	0	white	yes	1	breast	0	43	TCGA	BRCA	1	10	10	10	9
TCGA-A7-A5ZW	2012	NA	326	NA	1	not hispanic or latino	female	0	1	LumA	stage iia	m0	n1a	t1c	1	black or african american	yes	0	breast	0	47	TCGA	BRCA	1	9	7	8	7
TCGA-BH-A209	1996	3959	NA	NA	1	not hispanic or latino	female	NA	0	LumB	stage i	m0	n0	t1c	1	black or african american	NA	0	breast	1	77	TCGA	BRCA	1	8	8	8	8
TCGA-A8-A07P	2009	NA	334	NA	1	NA	female	1	NA	LumA	stage iib	m0	n1	t2	1	NA	yes	0	breast	0	68	TCGA	BRCA	1	7	6	7	5
TCGA-AC-A8OR	2013	NA	40	NA	1	not hispanic or latino	female	0	0	LumA	stage ia	mx	n0 (i-)	t1c	1	white	NA	0	breast	0	75	TCGA	BRCA	1	8	6	7	5
TCGA-C8-A130	2010	NA	370	NA	1	not hispanic or latino	female	NA	NA	Her2	stage iiia	m0	n2	t3	1	asian	no	0	breast	0	52	TCGA	BRCA	1	8	6	7	6
TCGA-A8-A07G	2009	NA	577	NA	1	NA	female	0	NA	LumA	stage iia	m0	n1a	t1c	1	NA	yes	0	breast	0	65	TCGA	BRCA	1	8	7	8	6
TCGA-A2-A0EW	2008	1884	NA	NA	1	not hispanic or latino	female	0	26	Normal	stage iiic	m0	n3a	t1b	1	white	yes	0	breast	1	53	TCGA	BRCA	1	8	7	8	7
TCGA-AC-A6NO	2011	NA	51	NA	1	not hispanic or latino	female	0	2	LumA	stage iib	mx	n1a	t2	1	black or african american	NA	0	breast	0	43	TCGA	BRCA	1	8	6	7	5
TCGA-AR-A0TW	2005	NA	3009	NA	1	not hispanic or latino	female	0	3	LumB	stage iiia	m0	n1	t3	1	white	no	0	breast	0	50	TCGA	BRCA	1	8	7	8	7
TCGA-C8-A8HP	2013	NA	396	NA	NA	not hispanic or latino	female	NA	6	NA	stage iiia	m0	n2	t2	NA	asian	no	NA	breast	0	59	TCGA	BRCA	1	7	7	7	7
TCGA-AC-A6IV	2012	NA	568	NA	1	not hispanic or latino	female	NA	1	Normal	stage iib	mx	n1	t2	1	white	yes	0	breast	0	47	TCGA	BRCA	1	8	7	7	6
TCGA-E2-A10F	2008	NA	878	NA	1	not hispanic or latino	female	0	0	LumA	stage iia	m0	n0 (i-)	t2	1	white	yes	0	breast	0	47	TCGA	BRCA	1	7	7	7	6
TCGA-A2-A0CO	2002	3492	NA	NA	1	not hispanic or latino	female	0	0	Normal	stage iib	m0	n0	t3	1	white	yes	0	breast	1	85	TCGA	BRCA	1	9	8	8	8
TCGA-E9-A245	2011	NA	NA	NA	NA	not hispanic or latino	female	0	3	LumA	stage iib	m0	n1	t2	NA	white	no	0	breast	1	47	TCGA	BRCA	1	9	7	8	6
TCGA-AN-A0FZ	2010	NA	10	NA	1	not hispanic or latino	female	1	1	LumB	stage iiia	m0	n2	t2	0	white	no	0	breast	0	45	TCGA	BRCA	1	7	5	6	4
TCGA-AQ-A1H3	2010	NA	989	NA	1	not hispanic or latino	female	0	14	LumA	stage iiic	mx	n3a	t2	1	white	yes	0	breast	0	49	TCGA	BRCA	1	8	7	7	6
TCGA-OL-A5RY	2011	NA	752	NA	1	NA	female	1	1	Basal	stage iia	mx	n1	t1c	0	black or african american	yes	0	breast	0	52	TCGA	BRCA	1	8	8	8	8
TCGA-C8-A1HK	2010	NA	366	NA	0	not hispanic or latino	female	1	NA	Her2	stage iib	m0	n1	t2	0	asian	no	0	breast	0	NA	TCGA	BRCA	1	8	6	7	6
TCGA-D8-A1JD	2010	NA	552	NA	1	not hispanic or latino	female	0	3	LumB	stage iib	m0	n1a	t2	1	white	yes	0	breast	0	41	TCGA	BRCA	1	7	6	7	6
TCGA-B6-A409	2008	573	NA	NA	NA	not hispanic or latino	female	NA	6	NA	stage iiia	m0	n2a	t1c	NA	black or african american	no	NA	breast	1	44	TCGA	BRCA	1	8	6	8	6
TCGA-A2-A3XX	2009	1439	NA	NA	0	not hispanic or latino	female	0	0	Basal	stage iia	m0	n0	t2	0	black or african american	no	1	breast	1	49	TCGA	BRCA	1	9	7	8	7
TCGA-E9-A248	2011	NA	59	NA	NA	not hispanic or latino	female	0	0	Basal	stage iia	m0	n0 (i-)	t2	NA	white	no	0	breast	0	51	TCGA	BRCA	1	8	8	8	8
TCGA-EW-A1P5	2010	NA	703	NA	1	not hispanic or latino	female	0	3	LumB	stage iib	m0	n1a	t2	1	white	yes	0	breast	0	77	TCGA	BRCA	1	9	8	9	8
TCGA-EW-A1OY	2009	NA	908	NA	1	hispanic or latino	female	0	0	LumB	stage iia	mx	n0	t2	1	white	yes	0	breast	0	63	TCGA	BRCA	1	8	6	8	6
TCGA-AN-A0FJ	2010	NA	242	NA	1	not hispanic or latino	female	0	8	Basal	stage iv	m1	n2	t2	0	white	no	0	breast	0	59	TCGA	BRCA	1	7	6	7	5
TCGA-A2-A1FW	2010	NA	528	NA	1	not hispanic or latino	female	0	5	LumB	stage iiia	m0	n2a	t3	0	white	yes	0	breast	0	62	TCGA	BRCA	1	7	6	7	5
TCGA-3C-AALI	2003	NA	4005	NA	1	not hispanic or latino	female	1	1	Her2	stage iib	m0	n1a	t2	1	black or african american	yes	0	breast	0	50	TCGA	BRCA	1	8	7	8	7
TCGA-B6-A0RL	1993	2469	NA	NA	1	not hispanic or latino	female	0	0	LumB	stage iia	m0	n0 (i-)	t2	1	black or african american	no	0	breast	1	60	TCGA	BRCA	1	7	6	7	5
TCGA-BH-A18P	2003	921	NA	NA	1	NA	female	0	0	Her2	stage i	m0	n0	t1	0	white	NA	0	breast	1	60	TCGA	BRCA	1	9	8	8	7
TCGA-E2-A15H	2009	NA	393	NA	1	not hispanic or latino	female	1	1	LumA	stage iia	m0	n1mi	t1c	1	white	no	0	breast	0	38	TCGA	BRCA	1	8	6	7	6
TCGA-E9-A22G	2011	NA	1239	NA	0	not hispanic or latino	female	0	0	Basal	stage iia	m0	n0	t2	0	white	no	1	breast	0	47	TCGA	BRCA	1	9	7	8	7
TCGA-D8-A1JK	2010	NA	612	NA	0	not hispanic or latino	female	0	0	Basal	stage iia	m0	n0	t2	1	white	no	0	breast	0	90	TCGA	BRCA	1	8	7	7	7
TCGA-AC-A7VB	2013	NA	250	NA	NA	not hispanic or latino	female	NA	3	NA	stage iia	mx	n1a	t1c	NA	black or african american	yes	NA	breast	0	51	TCGA	BRCA	1	8	7	8	6
TCGA-A8-A07I	2009	NA	426	NA	1	NA	female	1	NA	Her2	stage iiia	m0	n2a	t2	0	NA	yes	0	breast	0	69	TCGA	BRCA	1	8	7	8	7
TCGA-GM-A2DN	2004	NA	3091	NA	1	not hispanic or latino	female	0	0	Normal	stage iia	m0	n0 (i-)	t2	1	white	no	0	breast	0	58	TCGA	BRCA	1	9	9	9	9
TCGA-GM-A2DH	2007	NA	2193	NA	0	not hispanic or latino	female	0	0	Her2	stage i	m0	n0 (i+)	t1c	0	white	no	1	breast	0	58	TCGA	BRCA	1	8	8	8	8
TCGA-A7-A6VV	2013	NA	313	NA	0	not hispanic or latino	female	0	0	Basal	stage iia	m0	n0	t2	0	black or african american	no	1	breast	0	51	TCGA	BRCA	1	7	6	7	6
TCGA-BH-A42V	2012	NA	635	NA	1	not hispanic or latino	female	0	1	Normal	stage ib	m0	n1mi	t1c	1	black or african american	yes	0	breast	0	41	TCGA	BRCA	1	8	7	8	7
TCGA-AQ-A54N	2011	NA	78	NA	0	hispanic or latino	female	0	0	Basal	stage iia	m0	n0	t2	0	black or african american	no	1	breast	0	51	TCGA	BRCA	1	8	6	7	6
TCGA-AO-A0JG	2009	NA	798	NA	1	not hispanic or latino	female	0	4	LumA	stage iiia	m0	n2a	t2	1	white	yes	0	breast	0	49	TCGA	BRCA	1	9	8	9	8
TCGA-AO-A12G	2006	NA	1639	NA	1	not hispanic or latino	female	0	0	LumA	stage iia	m0	n0 (i+)	t2	1	white	no	0	breast	0	75	TCGA	BRCA	1	8	7	7	6
TCGA-AR-A24K	2004	NA	1548	NA	1	NA	female	0	0	LumB	stage iia	m0	n0	t2	1	white	yes	0	breast	0	46	TCGA	BRCA	1	7	5	6	4
TCGA-E2-A15M	2010	336	NA	NA	1	not hispanic or latino	female	0	0	Basal	stage iia	m0	n0	t2	1	white	yes	0	breast	1	66	TCGA	BRCA	1	8	8	8	8
TCGA-A8-A07U	2009	NA	760	NA	0	NA	female	0	NA	Basal	stage iiia	m0	n2a	t2	1	NA	yes	0	breast	0	66	TCGA	BRCA	1	8	9	8	9
TCGA-BH-A8G0	2012	NA	662	NA	1	not hispanic or latino	female	0	3	Normal	stage iib	m0	n1a	t2	1	white	no	0	breast	0	54	TCGA	BRCA	1	8	7	7	6
TCGA-D8-A13Z	2010	NA	635	NA	0	not hispanic or latino	female	0	9	Basal	NA	m0	n2a	t2	0	white	yes	1	breast	0	51	TCGA	BRCA	1	7	6	7	6
TCGA-B6-A0IM	1997	3873	NA	NA	1	not hispanic or latino	female	0	0	LumB	stage iib	m0	n0 (i-)	t3	1	black or african american	no	0	breast	1	75	TCGA	BRCA	1	8	6	7	5
TCGA-A2-A4RY	2012	NA	648	NA	1	not hispanic or latino	female	0	18	Normal	stage iiic	m0	n3a	t3	1	white	yes	0	breast	0	46	TCGA	BRCA	1	9	7	8	7
TCGA-BH-A0B9	2006	NA	1572	NA	0	NA	female	0	0	Basal	stage ia	m0	n0 (i-)	t1c	0	white	yes	1	breast	0	44	TCGA	BRCA	1	9	8	9	8
TCGA-C8-A273	2010	NA	513	NA	1	not hispanic or latino	female	0	2	LumB	stage iib	m0	n1	t2	1	asian	no	0	breast	0	NA	TCGA	BRCA	1	8	6	7	6
TCGA-A2-A0CK	2001	NA	4159	NA	1	not hispanic or latino	female	0	4	Normal	stage iiia	m0	n2a	t3	1	white	yes	0	breast	0	60	TCGA	BRCA	1	9	8	9	7
TCGA-AC-A62X	2013	NA	417	NA	1	not hispanic or latino	female	NA	0	Basal	stage iia	mx	n0	t2	0	black or african american	no	0	breast	0	72	TCGA	BRCA	1	9	8	8	8
TCGA-B6-A0X7	1994	1781	NA	NA	1	not hispanic or latino	female	0	NA	LumA	stage x	mx	nx	t1c	1	white	yes	0	breast	1	62	TCGA	BRCA	1	8	7	8	6
TCGA-EW-A6SB	2012	NA	760	NA	NA	not hispanic or latino	female	NA	0	NA	stage ii	m0	n0	t2	NA	black or african american	yes	NA	breast	0	62	TCGA	BRCA	1	10	9	10	10
TCGA-A2-A0CL	2006	NA	3015	NA	1	not hispanic or latino	female	0	9	Basal	stage iiia	m0	n2a	t3	1	black or african american	yes	0	breast	0	37	TCGA	BRCA	1	8	9	9	9
TCGA-LL-A6FP	2012	NA	677	NA	1	not hispanic or latino	female	0	NA	LumA	stage iia	mx	nx	t2	1	white	no	0	breast	0	90	TCGA	BRCA	1	6	4	5	4
TCGA-A2-A0YM	2008	NA	965	NA	0	not hispanic or latino	female	0	0	Basal	stage iia	m0	n0 (i-)	t2	0	white	yes	1	breast	0	67	TCGA	BRCA	1	7	6	7	6
TCGA-WT-AB44	2012	NA	883	NA	1	not hispanic or latino	female	0	0	LumA	stage ia	mx	n0 (i-)	t1c	1	white	yes	0	breast	0	NA	TCGA	BRCA	1	7	6	7	5
TCGA-E9-A1RC	2007	NA	1224	NA	NA	not hispanic or latino	female	0	10	LumB	stage iiic	m0	n3	t4b	NA	white	no	0	breast	0	56	TCGA	BRCA	1	7	5	6	4
TCGA-BH-A0BW	2006	NA	2371	NA	0	not hispanic or latino	female	0	0	Basal	stage i	m0	n0	t1c	0	black or african american	yes	1	breast	0	71	TCGA	BRCA	1	8	9	8	9
TCGA-A8-A07F	2009	NA	577	NA	1	NA	female	0	NA	LumA	stage iib	m0	n1a	t2	1	NA	yes	0	breast	0	65	TCGA	BRCA	1	8	7	7	6
TCGA-EW-A1J5	2010	NA	477	NA	1	not hispanic or latino	female	0	0	LumA	stage iib	m0	n0 (i-)	t3	1	white	no	0	breast	0	59	TCGA	BRCA	1	8	8	9	8
TCGA-AR-A0TQ	2006	NA	2991	NA	1	not hispanic or latino	female	1	2	Her2	stage iiia	m0	n1	t3	0	white	yes	0	breast	0	27	TCGA	BRCA	1	9	8	9	8
TCGA-B6-A0I1	1998	2361	NA	NA	0	not hispanic or latino	female	NA	0	Basal	stage iia	m0	n0	t2	0	black or african american	no	0	breast	1	73	TCGA	BRCA	1	9	7	8	6
TCGA-EW-A1IW	2010	NA	371	NA	1	hispanic or latino	female	1	2	LumA	stage iib	mx	n1a	t2	1	white	no	0	breast	0	80	TCGA	BRCA	1	8	6	7	6
TCGA-A8-A082	2008	NA	549	NA	1	NA	female	0	NA	LumB	stage iib	m0	n1a	t2	1	NA	no	0	breast	0	58	TCGA	BRCA	1	8	6	7	5
TCGA-A2-A0EN	2003	NA	4088	NA	1	not hispanic or latino	female	0	0	LumA	stage iia	m0	n0 (i+)	t2	1	white	yes	0	breast	0	70	TCGA	BRCA	1	8	8	8	8
TCGA-E2-A1L9	2009	NA	598	NA	1	not hispanic or latino	female	0	1	LumA	stage iia	m0	n1mi	t1c	1	white	yes	0	breast	0	40	TCGA	BRCA	1	6	5	6	5
TCGA-A7-A26G	2010	NA	722	NA	0	not hispanic or latino	female	0	0	Basal	stage iia	m0	n0 (i+)	t2	0	black or african american	no	1	breast	0	50	TCGA	BRCA	1	7	6	7	6
TCGA-BH-A8FY	2012	295	NA	NA	1	not hispanic or latino	female	0	0	LumA	stage ia	m0	n0 (i+)	t1c	1	white	no	0	breast	1	87	TCGA	BRCA	1	8	6	7	5
TCGA-A8-A08O	2008	NA	943	NA	1	NA	female	0	NA	LumA	stage iv	m1	n3a	t2	1	NA	no	0	breast	0	45	TCGA	BRCA	1	7	6	7	5
TCGA-A8-A06P	2009	NA	396	NA	1	NA	female	0	NA	LumA	stage iiia	m0	n2a	t1c	1	NA	yes	0	breast	0	63	TCGA	BRCA	1	7	6	6	5
TCGA-EW-A1OX	2009	NA	911	NA	1	hispanic or latino	female	0	0	LumB	stage iia	mx	n0	t2	1	white	yes	0	breast	0	43	TCGA	BRCA	1	8	6	8	6
TCGA-GM-A2DO	2006	NA	2596	NA	1	not hispanic or latino	female	0	0	LumB	stage i	m0	n0 (i-)	t1c	1	black or african american	yes	0	breast	0	54	TCGA	BRCA	1	10	10	10	10
TCGA-AR-A1AY	2008	NA	1026	NA	0	not hispanic or latino	female	0	0	Basal	stage i	m0	n0	t1	0	white	yes	1	breast	0	65	TCGA	BRCA	1	8	6	7	6
TCGA-E9-A1RD	2011	NA	34	NA	NA	not hispanic or latino	female	0	0	LumA	stage iia	m0	n0	t2	NA	white	no	0	breast	0	67	TCGA	BRCA	1	8	7	8	6
TCGA-EW-A1IY	2009	NA	258	NA	1	not hispanic or latino	female	0	0	LumB	stage i	mx	n0	t1c	1	asian	no	0	breast	0	38	TCGA	BRCA	1	8	8	8	8
TCGA-AR-A254	2007	NA	2605	NA	1	not hispanic or latino	female	1	9	Her2	stage iiia	m0	n2	t2	1	white	yes	0	breast	0	50	TCGA	BRCA	1	6	6	6	6
TCGA-BH-A0HL	2009	NA	72	NA	1	NA	female	0	2	LumB	stage iib	m0	n1a	t2	1	white	no	0	breast	0	56	TCGA	BRCA	1	8	6	7	5
TCGA-D8-A27L	2011	NA	499	NA	1	not hispanic or latino	female	0	2	LumA	stage iiia	m0	n2a	t1c	1	white	no	0	breast	0	49	TCGA	BRCA	1	8	7	7	6
TCGA-BH-A0E1	2009	NA	477	NA	1	NA	female	0	2	Basal	stage iib	m0	n1	t2	1	white	no	0	breast	0	52	TCGA	BRCA	1	9	7	9	7
TCGA-E2-A14X	2009	NA	972	NA	0	not hispanic or latino	female	0	5	Basal	stage iiia	m0	n2	t2	0	black or african american	yes	1	breast	0	55	TCGA	BRCA	1	9	8	8	8
TCGA-HN-A2OB	NA	1900	NA	NA	1	NA	female	0	2	Normal	stage iib	m0	n1	t2	1	NA	yes	0	breast	1	45	TCGA	BRCA	1	8	6	7	6
TCGA-AR-A1AO	2006	NA	2618	NA	1	not hispanic or latino	female	0	2	Basal	stage iia	m0	n1	t1	0	white	yes	0	breast	0	47	TCGA	BRCA	1	7	7	7	6
TCGA-A8-A09M	2009	NA	1006	NA	1	NA	female	0	NA	LumB	stage iiic	m0	n3a	t2	1	NA	yes	0	breast	0	75	TCGA	BRCA	1	8	8	8	7
TCGA-D8-A1J8	2010	NA	431	NA	1	not hispanic or latino	female	0	3	LumB	stage iib	m0	n1a	t2	1	white	no	0	breast	0	77	TCGA	BRCA	1	6	6	6	6
TCGA-D8-A1Y3	2011	NA	430	NA	1	not hispanic or latino	female	0	5	Her2	stage iiia	mx	n2a	t2	1	white	yes	0	breast	0	61	TCGA	BRCA	1	7	6	7	6
TCGA-E9-A247	2011	NA	1186	NA	NA	not hispanic or latino	female	0	0	LumB	stage ia	m0	n0 (i-)	t1c	NA	white	yes	0	breast	0	59	TCGA	BRCA	1	8	6	7	5
TCGA-GM-A4E0	2007	NA	2191	NA	1	not hispanic or latino	female	0	10	Normal	stage iiic	m0	n3a	t3	1	white	yes	0	breast	0	67	TCGA	BRCA	1	8	7	8	7
TCGA-E2-A15I	2009	NA	1692	NA	1	not hispanic or latino	female	0	0	LumA	stage iia	m0	n0	t2	1	white	no	0	breast	0	44	TCGA	BRCA	1	8	7	8	7
TCGA-A8-A08R	2008	NA	30	NA	0	NA	female	0	NA	Basal	stage iib	m0	n1a	t2	0	NA	NA	1	breast	0	52	TCGA	BRCA	1	7	7	7	7
TCGA-E2-A573	2011	NA	1062	NA	0	not hispanic or latino	female	0	0	Basal	stage ia	m0	n0	t1c	0	black or african american	yes	1	breast	0	48	TCGA	BRCA	1	9	8	9	8
TCGA-AR-A0TV	2005	NA	2288	NA	1	NA	female	0	0	LumB	stage iia	m0	n0	t2	1	NA	no	0	breast	0	66	TCGA	BRCA	1	8	8	8	8
TCGA-D8-A1XT	2010	NA	506	NA	0	not hispanic or latino	female	1	3	Her2	stage iia	m0	n1a	t1c	0	white	no	0	breast	0	61	TCGA	BRCA	1	8	7	7	6
TCGA-E9-A22E	2011	NA	1269	NA	1	not hispanic or latino	female	0	4	LumB	stage iiia	m0	n2	t2	1	white	yes	0	breast	0	56	TCGA	BRCA	1	8	7	7	6
TCGA-A2-A04V	2005	1920	NA	NA	1	not hispanic or latino	female	0	0	LumB	stage iia	m0	n0 (i-)	t2	1	white	no	0	breast	1	39	TCGA	BRCA	1	8	6	7	5
TCGA-C8-A278	2010	NA	297	NA	0	not hispanic or latino	female	1	NA	Her2	stage iiia	m0	n2	t2	0	asian	no	0	breast	0	61	TCGA	BRCA	1	7	7	7	7
TCGA-E9-A1NG	2011	786	NA	NA	1	not hispanic or latino	female	0	0	LumA	stage iia	m0	n0	t2	1	white	no	0	breast	1	62	TCGA	BRCA	1	6	5	6	5
TCGA-GM-A3XL	2007	NA	2108	NA	0	not hispanic or latino	female	0	0	Basal	stage iia	m0	n0 (i-)	t2	0	black or african american	yes	1	breast	0	49	TCGA	BRCA	1	8	8	8	8
TCGA-C8-A12X	2010	NA	385	NA	1	not hispanic or latino	female	0	NA	LumB	stage iib	m0	n1	t2	1	asian	no	0	breast	0	62	TCGA	BRCA	1	9	8	9	7
TCGA-AN-A04C	2008	NA	54	NA	0	not hispanic or latino	female	1	2	Her2	stage iib	m0	n1	t2	0	white	NA	0	breast	0	51	TCGA	BRCA	1	7	5	7	5
TCGA-A1-A0SO	2007	NA	852	NA	0	not hispanic or latino	female	0	1	Basal	stage iib	m0	n1	t2	0	white	NA	1	breast	0	67	TCGA	BRCA	1	7	6	7	5
TCGA-BH-A18N	2001	1148	NA	NA	1	not hispanic or latino	female	0	2	LumA	stage iia	m0	n1b	t2	1	white	no	0	breast	1	88	TCGA	BRCA	1	7	5	7	5
TCGA-BH-A0B0	2006	NA	2477	NA	1	NA	female	0	0	LumA	stage i	m0	n0	t1c	1	black or african american	yes	0	breast	0	56	TCGA	BRCA	1	10	9	10	9
TCGA-GM-A2DI	2005	NA	2590	NA	0	not hispanic or latino	female	0	0	Normal	stage i	m0	n0 (i+)	t1c	0	white	no	1	breast	0	52	TCGA	BRCA	1	9	9	9	9
TCGA-A2-A0EP	2004	NA	3603	NA	1	not hispanic or latino	female	0	0	Normal	stage i	m0	n0 (i+)	t1	0	white	no	0	breast	0	56	TCGA	BRCA	1	7	7	8	8
TCGA-AR-A24W	2006	NA	1550	NA	1	NA	female	0	3	Normal	stage iib	m0	n1	t2	1	white	no	0	breast	0	55	TCGA	BRCA	1	8	7	7	6
TCGA-AC-A2QH	2011	NA	1005	NA	0	not hispanic or latino	female	0	0	Basal	stage iib	mx	n0	t3	0	white	yes	1	breast	0	58	TCGA	BRCA	1	8	7	8	6
TCGA-AC-A3TM	2011	NA	762	NA	NA	not hispanic or latino	female	NA	0	NA	stage iiia	m0	n1mi	t3	NA	white	yes	NA	breast	0	50	TCGA	BRCA	1	9	7	8	7
TCGA-GM-A5PV	2011	NA	412	NA	1	not hispanic or latino	female	0	1	LumA	stage iib	m0	n1a	t2	1	white	no	0	breast	0	63	TCGA	BRCA	1	8	7	8	6
TCGA-A7-A0CG	2010	NA	1043	NA	1	not hispanic or latino	female	0	0	Normal	stage iia	m0	n0 (i-)	t2	0	white	yes	0	breast	0	78	TCGA	BRCA	1	9	8	8	7
TCGA-D8-A27E	2010	NA	530	NA	1	not hispanic or latino	female	0	0	LumA	stage ia	m0	n0	t1c	1	white	yes	0	breast	0	66	TCGA	BRCA	1	8	6	7	6
TCGA-A8-A08J	2005	1127	NA	NA	1	NA	female	0	NA	Her2	stage iv	m1	n3	t4b	0	NA	no	0	breast	1	52	TCGA	BRCA	1	8	7	7	6
TCGA-A8-A06O	2009	NA	396	NA	1	NA	female	0	NA	LumB	stage i	m0	n0	t1c	1	NA	no	0	breast	0	60	TCGA	BRCA	1	8	7	8	6
TCGA-C8-A8HQ	2013	NA	380	NA	NA	not hispanic or latino	female	NA	3	NA	stage iib	m0	n1	t2	NA	asian	no	NA	breast	0	53	TCGA	BRCA	1	8	7	7	7
TCGA-B6-A0RU	1990	NA	8605	NA	0	not hispanic or latino	female	0	0	Basal	stage ia	m0	n0 (i-)	t1c	0	white	yes	1	breast	0	40	TCGA	BRCA	1	9	7	8	6
TCGA-E9-A1N4	2010	NA	1000	NA	1	not hispanic or latino	female	0	4	LumB	stage iiia	m0	n2	t2	1	white	yes	0	breast	0	41	TCGA	BRCA	1	8	7	7	6
TCGA-LL-A441	2012	NA	996	NA	0	not hispanic or latino	female	0	0	Basal	stage ia	mx	n0	t1c	0	black or african american	yes	1	breast	0	62	TCGA	BRCA	1	9	8	9	8
TCGA-D8-A1XO	2010	NA	1682	NA	1	not hispanic or latino	female	0	1	LumA	stage iib	m0	n1a	t2	1	white	yes	0	breast	0	56	TCGA	BRCA	1	7	6	7	6
TCGA-BH-A1F2	1999	959	NA	NA	1	not hispanic or latino	female	1	6	LumB	stage iiib	m0	n1b	t4b	1	white	NA	0	breast	1	53	TCGA	BRCA	1	7	5	6	4
TCGA-AC-A23E	2010	NA	698	NA	1	NA	female	0	1	LumA	stage iib	mx	n1	t2	1	white	yes	0	breast	0	50	TCGA	BRCA	1	7	6	6	5
TCGA-WT-AB41	2010	NA	1611	NA	1	not hispanic or latino	female	NA	1	Normal	stage iib	mx	n1mi	t2	1	black or african american	no	0	breast	0	NA	TCGA	BRCA	1	10	9	10	9
TCGA-BH-A0RX	2010	NA	170	NA	0	NA	female	0	0	Basal	stage iia	m0	n0 (i-)	t2	0	white	yes	1	breast	0	59	TCGA	BRCA	1	9	8	9	8
TCGA-EW-A1IX	2008	NA	1208	NA	1	hispanic or latino	female	0	1	LumA	stage iia	mx	n1a	t1b	1	asian	no	0	breast	0	48	TCGA	BRCA	1	8	6	7	6
TCGA-A8-A07L	2009	NA	975	NA	1	NA	female	0	NA	LumB	stage iiia	m0	n1a	t3	1	NA	yes	0	breast	0	58	TCGA	BRCA	1	7	6	7	5
TCGA-A7-A6VY	2013	NA	266	NA	0	not hispanic or latino	female	0	2	Basal	stage iib	m0	n1	t2	0	black or african american	yes	1	breast	0	48	TCGA	BRCA	1	8	8	8	8
TCGA-AR-A255	2007	NA	2161	NA	1	not hispanic or latino	female	1	0	LumA	stage i	m0	n0	t1	1	white	yes	0	breast	0	62	TCGA	BRCA	1	8	7	8	7
TCGA-OL-A66N	2011	NA	792	NA	1	not hispanic or latino	female	0	13	Normal	stage iiic	mx	n3	t3	0	white	yes	0	breast	0	59	TCGA	BRCA	1	9	7	8	7
TCGA-BH-A0B1	2007	NA	1148	NA	1	NA	female	0	1	LumA	stage iib	m0	n1a	t2	1	white	yes	0	breast	0	66	TCGA	BRCA	1	8	7	8	6
TCGA-A2-A04T	2004	NA	2246	NA	0	NA	female	0	0	Basal	stage iia	m0	n0 (i-)	t2	0	white	yes	1	breast	0	62	TCGA	BRCA	1	7	7	7	7
TCGA-AO-A12H	2008	NA	1234	NA	1	not hispanic or latino	female	0	0	LumA	stage iia	m0	n0 (i-)	t2	1	black or african american	no	0	breast	0	69	TCGA	BRCA	1	8	7	8	6
TCGA-A2-A04Q	2004	NA	2385	NA	0	NA	female	0	0	Basal	stage ia	m0	n0 (i-)	t1	0	white	no	1	breast	0	48	TCGA	BRCA	1	9	9	9	9
TCGA-E2-A1IL	2009	NA	118	NA	1	not hispanic or latino	female	0	1	LumA	stage iia	m0	n1a	t1c	1	white	yes	0	breast	0	78	TCGA	BRCA	1	8	7	7	6
TCGA-A8-A07C	2008	NA	1034	NA	0	NA	female	0	NA	Basal	stage iia	m0	n0	t2	0	NA	yes	1	breast	0	57	TCGA	BRCA	1	7	6	7	6
TCGA-AC-A2FM	2004	792	NA	NA	NA	not hispanic or latino	female	NA	0	LumA	stage iib	m0	n1mi	t2	NA	white	no	0	breast	1	87	TCGA	BRCA	1	8	6	7	5
TCGA-E9-A1QZ	2011	NA	755	NA	NA	not hispanic or latino	female	0	0	Normal	stage iia	m0	n0	t2	NA	white	no	0	breast	0	61	TCGA	BRCA	1	9	8	8	7
TCGA-C8-A138	2010	NA	380	NA	1	not hispanic or latino	female	1	NA	Her2	stage iiia	m0	n2	t2	0	asian	no	0	breast	0	54	TCGA	BRCA	1	8	8	8	7
TCGA-D8-A1Y0	2010	NA	472	NA	1	not hispanic or latino	female	0	9	LumB	stage iiia	mx	n2a	t1c	1	white	yes	0	breast	0	65	TCGA	BRCA	1	8	8	8	7
TCGA-E9-A22D	2011	NA	1248	NA	1	not hispanic or latino	female	1	0	LumB	stage iia	m0	n0	t2	1	white	no	0	breast	0	38	TCGA	BRCA	1	9	10	9	10
TCGA-AN-A0XP	2010	NA	9	NA	1	not hispanic or latino	female	0	1	LumA	stage iiia	m0	n2	t2	1	white	no	0	breast	0	69	TCGA	BRCA	1	8	7	8	7
TCGA-A8-A07O	2009	NA	304	NA	0	NA	female	0	NA	Basal	stage iia	m0	n0	t2	0	NA	yes	1	breast	0	51	TCGA	BRCA	1	7	6	6	5
TCGA-S3-AA0Z	2013	NA	629	NA	1	not hispanic or latino	female	0	2	Basal	stage iib	m0	n1a	t2	1	black or african american	no	0	breast	0	63	TCGA	BRCA	1	9	9	9	8
TCGA-A2-A0CS	2004	2348	NA	NA	1	not hispanic or latino	female	0	12	LumA	stage iv	m1	n3a	t4b	1	white	yes	0	breast	1	73	TCGA	BRCA	1	8	6	7	6
TCGA-AR-A2LR	2010	NA	1742	NA	0	not hispanic or latino	female	0	0	Basal	stage i	m0	n0	t1	0	white	no	1	breast	0	49	TCGA	BRCA	1	7	6	7	5
TCGA-AQ-A0Y5	2010	172	NA	NA	1	not hispanic or latino	female	1	5	Her2	stage iiia	mx	n2a	t2	1	white	no	0	breast	1	70	TCGA	BRCA	1	6	5	6	4
TCGA-BH-A0C1	2007	1411	NA	NA	1	not hispanic or latino	female	0	8	LumB	stage iiia	m0	n2a	t3	1	white	yes	0	breast	1	61	TCGA	BRCA	1	9	8	8	7
TCGA-A2-A4RX	2012	NA	742	NA	1	not hispanic or latino	female	0	0	Basal	stage iia	m0	n0	t2	1	black or african american	NA	0	breast	0	67	TCGA	BRCA	1	8	7	7	6
TCGA-A1-A0SK	2007	967	NA	NA	0	not hispanic or latino	female	0	0	Basal	stage iia	m0	n0 (i-)	t2	0	asian	NA	1	breast	1	54	TCGA	BRCA	1	6	4	5	4
TCGA-EW-A424	2012	NA	715	NA	1	hispanic or latino	female	1	0	Normal	stage iiia	mx	n1	t3	1	white	yes	0	breast	0	51	TCGA	BRCA	1	8	6	7	6
TCGA-A8-A099	2009	NA	304	NA	1	NA	female	1	NA	LumA	stage x	mx	n3a	t4b	1	NA	yes	0	breast	0	76	TCGA	BRCA	1	8	6	7	6
TCGA-LL-A5YM	2012	NA	466	NA	1	not hispanic or latino	female	1	NA	LumB	stage iiib	m0	nx	t4b	1	black or african american	no	0	breast	0	88	TCGA	BRCA	1	9	7	8	6
TCGA-AO-A0J6	2008	NA	1140	NA	0	not hispanic or latino	female	0	0	Basal	stage iia	m0	n0 (i-)	t2	0	white	yes	1	breast	0	61	TCGA	BRCA	1	8	7	8	7
TCGA-LL-A73Y	2013	NA	477	NA	0	not hispanic or latino	female	0	0	Basal	stage ia	mx	n0	t1c	0	black or african american	no	1	breast	0	67	TCGA	BRCA	1	8	7	8	7
TCGA-D8-A73W	2013	385	NA	NA	1	not hispanic or latino	female	0	1	LumB	stage iiia	mx	n1a	t3	0	white	yes	0	breast	1	79	TCGA	BRCA	1	8	7	7	6
TCGA-E2-A14W	2008	NA	974	NA	1	not hispanic or latino	male	1	0	LumB	stage iia	m0	n0	t2	1	white	no	0	breast	0	78	TCGA	BRCA	1	7	5	7	5
TCGA-A2-A25B	2010	NA	1291	NA	1	not hispanic or latino	female	0	2	LumB	stage iib	m0	n1	t2	1	black or african american	yes	0	breast	0	39	TCGA	BRCA	1	7	6	6	5
TCGA-E2-A15O	2010	NA	1545	NA	1	not hispanic or latino	female	0	NA	LumB	stage i	m0	nx	t1c	1	black or african american	no	0	breast	0	89	TCGA	BRCA	1	7	6	7	5
TCGA-A2-A0CM	2003	754	NA	NA	0	not hispanic or latino	female	0	0	Basal	stage iia	m0	n0 (i-)	t2	0	black or african american	no	1	breast	1	40	TCGA	BRCA	1	8	8	8	8
TCGA-E9-A1R4	2011	NA	186	NA	NA	not hispanic or latino	female	0	0	LumB	stage ia	m0	n0	t1c	NA	white	yes	0	breast	0	66	TCGA	BRCA	1	7	7	7	7
TCGA-AO-A1KR	2005	NA	2513	NA	0	not hispanic or latino	female	0	0	Basal	stage iia	m0	n0	t2	0	white	no	1	breast	0	51	TCGA	BRCA	1	8	7	8	7
TCGA-B6-A0IC	1992	1542	NA	NA	1	not hispanic or latino	female	0	NA	LumB	stage x	mx	nx	t2	1	white	no	0	breast	1	90	TCGA	BRCA	1	7	5	7	4
TCGA-OL-A5RU	2010	NA	1219	NA	1	NA	female	0	1	LumA	stage iia	mx	n1	t1c	1	black or african american	yes	0	breast	0	63	TCGA	BRCA	1	9	8	9	8
TCGA-C8-A12N	2010	NA	358	NA	1	not hispanic or latino	female	0	NA	LumA	stage iia	m0	n0 (i-)	t2	1	asian	no	0	breast	0	58	TCGA	BRCA	1	7	6	7	6
TCGA-AC-A5EH	2012	NA	511	NA	NA	not hispanic or latino	female	NA	1	NA	stage iib	mx	n1mi	t2	NA	black or african american	yes	NA	breast	0	76	TCGA	BRCA	1	7	6	7	6
TCGA-AR-A0TR	2006	160	NA	NA	1	not hispanic or latino	female	0	1	LumA	stage iib	m0	n1	t2	1	white	no	0	breast	1	68	TCGA	BRCA	1	7	6	7	5
TCGA-AR-A24P	2005	NA	84	NA	1	not hispanic or latino	female	0	0	LumA	stage i	m0	n0	t1	1	white	NA	0	breast	0	47	TCGA	BRCA	1	8	6	7	5
TCGA-AO-A1KQ	2006	NA	1882	NA	1	not hispanic or latino	male	0	2	LumB	stage iiib	m0	n1	t4	1	white	no	0	breast	0	84	TCGA	BRCA	1	8	7	8	6
TCGA-BH-A1EW	1999	1694	NA	NA	0	not hispanic or latino	female	0	1	LumB	stage iia	m0	n1b	t2	0	white	NA	1	breast	1	38	TCGA	BRCA	1	7	7	7	6
TCGA-A2-A0EX	2009	NA	752	NA	1	not hispanic or latino	female	0	0	LumA	stage iib	m0	n0 (i+)	t3	1	white	no	0	breast	0	46	TCGA	BRCA	1	9	7	8	6
TCGA-A8-A081	2008	NA	0	NA	1	NA	female	0	NA	Her2	stage iia	m0	n0	t2	1	NA	NA	0	breast	0	80	TCGA	BRCA	1	7	7	7	7
TCGA-A7-A0CE	2009	NA	1074	NA	0	not hispanic or latino	female	0	0	Basal	stage iia	m0	n0 (i-)	t2	0	white	yes	1	breast	0	57	TCGA	BRCA	1	9	7	8	7
TCGA-BH-A0B5	2007	NA	2136	NA	1	not hispanic or latino	female	0	5	Basal	stage iiia	m0	n2a	t2	1	white	yes	0	breast	0	40	TCGA	BRCA	1	8	7	7	6
TCGA-A2-A0SV	2006	825	NA	NA	1	not hispanic or latino	female	0	8	LumB	stage iv	m1	n2a	t2	1	white	yes	0	breast	1	63	TCGA	BRCA	1	8	6	8	6
TCGA-AR-A2LO	2010	NA	1198	NA	1	not hispanic or latino	female	0	1	Normal	stage iib	m0	n1	t2	1	white	yes	0	breast	0	46	TCGA	BRCA	1	9	8	8	8
TCGA-BH-A1F6	1996	2965	NA	NA	0	not hispanic or latino	female	0	6	Basal	NA	mx	n2a	t4d	0	white	NA	1	breast	1	51	TCGA	BRCA	1	6	5	6	5
TCGA-D8-A27V	2011	NA	381	NA	1	not hispanic or latino	female	0	0	LumA	stage iia	m0	n0	t2	1	white	no	0	breast	0	62	TCGA	BRCA	1	8	7	8	7
TCGA-A2-A0CV	2005	NA	3011	NA	1	not hispanic or latino	female	0	4	LumA	stage iib	m0	n1a	t2	1	asian	yes	0	breast	0	41	TCGA	BRCA	1	8	7	8	6
TCGA-D8-A1XB	2010	NA	552	NA	1	not hispanic or latino	female	0	1	LumA	stage iib	m0	n1a	t2	1	white	yes	0	breast	0	62	TCGA	BRCA	1	8	6	7	5
TCGA-AO-A0J2	2008	NA	997	NA	0	not hispanic or latino	female	0	0	Her2	stage ia	m0	n0 (i-)	t1c	0	white	no	1	breast	0	41	TCGA	BRCA	1	9	8	9	8
TCGA-D8-A1X5	2010	NA	565	NA	1	not hispanic or latino	female	1	14	LumB	stage iiic	mx	n3a	t2	1	white	yes	0	breast	0	81	TCGA	BRCA	1	7	6	7	5
TCGA-AN-A0AR	2010	NA	10	NA	0	not hispanic or latino	female	0	0	Basal	stage iia	m0	n0	t2	0	white	no	1	breast	0	55	TCGA	BRCA	1	7	5	6	4
TCGA-AR-A1AM	2006	NA	2991	NA	1	not hispanic or latino	female	0	1	Normal	stage iiia	m0	n1	t3	1	white	no	0	breast	0	52	TCGA	BRCA	1	8	7	8	7
TCGA-E2-A1IH	2008	NA	1026	NA	1	not hispanic or latino	female	0	0	LumA	stage i	m0	n0	t1c	1	white	no	0	breast	0	80	TCGA	BRCA	1	8	7	8	7
TCGA-A7-A4SC	2012	NA	446	NA	1	not hispanic or latino	female	0	0	LumA	stage iib	mx	n0	t3	0	white	yes	0	breast	0	62	TCGA	BRCA	1	8	7	7	6
TCGA-S3-A6ZH	2013	NA	641	NA	1	not hispanic or latino	female	0	14	Her2	stage iiic	mx	n3a	t3	1	black or african american	yes	0	breast	0	29	TCGA	BRCA	1	8	6	7	6
TCGA-BH-A0EB	2008	NA	745	NA	1	NA	female	0	0	LumA	stage ia	m0	n0 (i-)	t1c	1	white	yes	0	breast	0	69	TCGA	BRCA	1	9	8	8	7
TCGA-E2-A15F	2009	NA	658	NA	1	not hispanic or latino	female	0	0	Normal	stage i	m0	n0	t1c	1	white	yes	0	breast	0	64	TCGA	BRCA	1	7	6	6	5
TCGA-BH-A1FB	2000	3669	NA	NA	1	not hispanic or latino	female	0	0	Normal	stage iib	m0	n1b	t2	1	white	NA	0	breast	1	60	TCGA	BRCA	1	8	8	8	8
TCGA-E9-A5UO	2012	NA	785	NA	NA	not hispanic or latino	female	NA	0	LumB	stage iia	m0	n0	t2	NA	white	no	0	breast	0	41	TCGA	BRCA	1	9	7	8	6
TCGA-LL-A5YO	2013	NA	440	NA	0	not hispanic or latino	female	0	0	Her2	stage ia	mx	n0	t1b	0	black or african american	yes	1	breast	0	50	TCGA	BRCA	1	8	8	9	8
TCGA-C8-A133	2010	NA	0	NA	1	not hispanic or latino	female	0	NA	LumA	stage iiia	m0	n1	t3	1	white	NA	0	breast	0	65	TCGA	BRCA	1	10	8	10	8
TCGA-E9-A22B	2011	NA	1167	NA	1	not hispanic or latino	female	0	0	Normal	stage ia	m0	n0	t1c	0	white	no	0	breast	0	71	TCGA	BRCA	1	8	6	7	6
TCGA-E9-A228	2011	NA	1285	NA	NA	not hispanic or latino	female	1	2	LumB	stage iib	m0	n1	t2	NA	white	no	0	breast	0	58	TCGA	BRCA	1	6	4	5	4
TCGA-BH-A1FC	1998	3472	NA	NA	0	not hispanic or latino	female	0	1	Basal	stage iia	m0	n1b	t1c	0	black or african american	NA	1	breast	1	78	TCGA	BRCA	1	8	8	8	8
TCGA-D8-A27M	2011	NA	410	NA	0	not hispanic or latino	female	0	NA	Basal	stage ia	m0	n0	t1c	0	white	no	1	breast	0	59	TCGA	BRCA	1	9	9	9	9
TCGA-A2-A0YF	2009	NA	1535	NA	1	not hispanic or latino	female	0	0	LumB	stage i	m0	n0 (i+)	t1b	0	black or african american	no	0	breast	0	67	TCGA	BRCA	1	7	6	7	5
TCGA-BH-A0H6	2008	NA	747	NA	1	NA	female	0	0	LumA	stage i	m0	nx	t1b	1	white	yes	0	breast	0	82	TCGA	BRCA	1	7	6	6	5
TCGA-A2-A3XT	2006	NA	2770	NA	0	not hispanic or latino	female	0	1	Basal	stage iib	m0	n1a	t2	0	black or african american	yes	1	breast	0	45	TCGA	BRCA	1	9	8	8	7
TCGA-A2-A0CX	2006	NA	1728	NA	1	not hispanic or latino	female	1	0	Her2	stage iia	m0	n0 (i-)	t2	0	white	yes	0	breast	0	52	TCGA	BRCA	1	7	6	7	6
TCGA-AR-A0TZ	2004	3262	NA	NA	1	not hispanic or latino	female	0	6	LumB	stage iiia	m1	n2	t2	1	white	yes	0	breast	1	43	TCGA	BRCA	1	8	6	7	5
TCGA-D8-A1Y2	2011	NA	433	NA	1	not hispanic or latino	female	0	0	LumB	stage iia	mx	n0	t2	1	white	no	0	breast	0	71	TCGA	BRCA	1	7	6	6	6
TCGA-AC-A8OP	2011	NA	614	NA	1	not hispanic or latino	female	NA	0	LumA	stage ia	mx	n0 (i-)	t1c	1	black or african american	no	0	breast	0	72	TCGA	BRCA	1	8	6	7	6
TCGA-BH-A0DL	2007	NA	2381	NA	1	not hispanic or latino	female	0	0	Basal	stage iia	m0	n0	t2	0	white	yes	0	breast	0	64	TCGA	BRCA	1	6	6	6	6
TCGA-A7-A5ZX	2012	NA	336	NA	1	not hispanic or latino	female	0	21	Normal	stage iiic	m0	n3a	t2	1	white	yes	0	breast	0	48	TCGA	BRCA	1	8	6	7	6
TCGA-A2-A25E	2004	NA	3204	NA	1	not hispanic or latino	female	NA	6	LumB	stage iiia	m0	n2a	t2	1	black or african american	yes	0	breast	0	34	TCGA	BRCA	1	7	6	7	5
TCGA-BH-A2L8	2011	NA	612	NA	1	not hispanic or latino	female	0	0	Normal	stage iia	m0	n0 (i-)	t2	1	white	no	0	breast	0	45	TCGA	BRCA	1	9	8	9	8
TCGA-AN-A0FL	2010	NA	231	NA	0	not hispanic or latino	female	0	0	Basal	stage iia	m0	n0	t2	0	white	no	1	breast	0	62	TCGA	BRCA	1	9	7	8	7
TCGA-D8-A1JI	2010	NA	577	NA	1	not hispanic or latino	female	0	2	LumB	stage iia	mx	n1a	t1c	1	white	yes	0	breast	0	54	TCGA	BRCA	1	8	6	7	5
TCGA-EW-A2FS	2008	NA	1604	NA	1	not hispanic or latino	female	0	1	Normal	stage iib	mx	n1mi	t2	0	black or african american	yes	0	breast	0	41	TCGA	BRCA	1	9	7	8	7
TCGA-BH-A0B8	2006	NA	1569	NA	1	NA	female	0	0	LumA	stage i	m0	n0 (i-)	t1b	1	white	yes	0	breast	0	64	TCGA	BRCA	1	7	5	6	5
TCGA-BH-A0E7	2006	NA	1363	NA	1	NA	female	0	1	LumA	stage iib	m0	n1a	t2	1	white	yes	0	breast	0	79	TCGA	BRCA	1	7	6	6	5
TCGA-BH-A0DO	2009	NA	1644	NA	1	not hispanic or latino	female	0	0	LumA	stage i	m0	n0	t1c	1	white	no	0	breast	0	78	TCGA	BRCA	1	8	6	7	5
TCGA-AR-A256	2001	2854	NA	NA	0	NA	female	0	0	Basal	stage iia	m0	n0	t2	0	white	no	1	breast	1	45	TCGA	BRCA	1	7	6	7	5
TCGA-A2-A25F	2011	NA	322	NA	0	not hispanic or latino	female	0	0	Basal	stage iia	m0	n0 (i-)	t2	1	white	yes	0	breast	0	66	TCGA	BRCA	1	8	8	8	9
TCGA-E2-A15D	2009	NA	526	NA	1	not hispanic or latino	female	0	0	LumA	stage iia	m0	n0	t2	1	white	yes	0	breast	0	47	TCGA	BRCA	1	8	6	7	6
TCGA-OL-A5D7	2009	NA	1780	NA	0	not hispanic or latino	female	0	NA	Basal	stage iia	mx	n0	t2	0	black or african american	yes	1	breast	0	70	TCGA	BRCA	1	8	8	9	8
TCGA-A2-A4S2	2012	NA	643	NA	1	not hispanic or latino	female	0	5	LumA	stage iiia	m0	n2	t3	1	white	yes	0	breast	0	62	TCGA	BRCA	1	8	8	8	8
TCGA-BH-A18L	2003	811	NA	NA	1	not hispanic or latino	female	0	1	LumB	stage iiia	m0	n1mi	t3	1	white	NA	0	breast	1	50	TCGA	BRCA	1	9	8	9	7
TCGA-A7-A0CH	2009	NA	1079	NA	NA	not hispanic or latino	female	0	0	LumA	stage iia	m0	n0 (i-)	t2	NA	white	no	0	breast	0	79	TCGA	BRCA	1	8	6	7	5
TCGA-AR-A24T	2006	NA	3202	NA	1	not hispanic or latino	female	0	15	LumA	stage iiic	m0	n3	t3	1	white	yes	0	breast	0	46	TCGA	BRCA	1	8	6	7	6
TCGA-AN-A0AK	2010	NA	224	NA	1	not hispanic or latino	female	0	0	LumB	stage iia	m0	n0	t2	0	white	no	0	breast	0	76	TCGA	BRCA	1	7	6	7	6
TCGA-A7-A426	2012	NA	364	NA	1	not hispanic or latino	female	0	13	Normal	stage iiic	mx	n3a	t3	1	white	yes	0	breast	0	50	TCGA	BRCA	1	9	7	8	7
TCGA-E9-A243	2011	NA	612	NA	NA	not hispanic or latino	female	0	0	Basal	stage iia	m0	n0 (i-)	t2	NA	white	yes	0	breast	0	52	TCGA	BRCA	1	8	8	8	8
TCGA-EW-A1J1	2010	NA	575	NA	1	hispanic or latino	female	0	1	LumA	stage iib	m0	n1a	t2	1	white	yes	0	breast	0	38	TCGA	BRCA	1	8	7	7	6
TCGA-AR-A1AR	2007	524	NA	NA	0	not hispanic or latino	female	0	5	Basal	stage iiia	m0	n2	t1	0	white	yes	1	breast	1	50	TCGA	BRCA	1	7	6	7	6
TCGA-D8-A1XC	2010	377	NA	NA	1	not hispanic or latino	female	0	1	LumA	stage iiib	m0	n1a	t4b	1	white	no	0	breast	1	85	TCGA	BRCA	1	8	6	7	5
TCGA-E9-A24A	2011	NA	747	NA	NA	not hispanic or latino	female	0	1	LumA	stage iia	m0	n1	t1c	NA	white	yes	0	breast	0	69	TCGA	BRCA	1	7	6	7	6
TCGA-GI-A2C9	2003	NA	3342	NA	0	not hispanic or latino	female	0	0	Basal	stage iib	mx	n0	t3	0	black or african american	yes	1	breast	0	58	TCGA	BRCA	1	9	8	8	7
TCGA-BH-A0W7	2008	NA	1363	NA	1	not hispanic or latino	female	0	0	Her2	stage i	m0	n0 (i-)	t1c	1	white	yes	0	breast	0	49	TCGA	BRCA	1	9	8	8	8
TCGA-BH-A1F8	1999	763	NA	NA	1	not hispanic or latino	female	0	12	LumB	stage iiib	m0	n2	t4b	1	white	NA	0	breast	1	89	TCGA	BRCA	1	9	7	8	7
TCGA-EW-A1P6	2010	NA	562	NA	1	hispanic or latino	female	0	2	LumA	stage iib	m0	n1a	t2	1	white	yes	0	breast	0	64	TCGA	BRCA	1	8	6	7	5
TCGA-E2-A1L8	2008	NA	2240	NA	1	not hispanic or latino	female	0	2	LumA	stage iib	m0	n1a	t2	1	black or african american	yes	0	breast	0	52	TCGA	BRCA	1	8	7	8	7
TCGA-LL-A5YN	2013	NA	447	NA	1	not hispanic or latino	female	1	0	Her2	stage iia	m0	n0 (i-)	t2	1	black or african american	yes	0	breast	0	46	TCGA	BRCA	1	9	9	9	9
TCGA-AN-A0FT	2010	NA	214	NA	1	not hispanic or latino	female	1	1	Her2	stage iib	m0	n1	t2	1	white	no	0	breast	0	63	TCGA	BRCA	1	7	6	7	5
TCGA-A2-A3KD	2010	NA	1206	NA	1	not hispanic or latino	female	0	1	LumA	stage iiia	m0	n1mi	t3	1	white	yes	0	breast	0	47	TCGA	BRCA	1	8	6	7	5
TCGA-EW-A1J3	2010	NA	504	NA	1	hispanic or latino	female	1	0	LumB	stage ia	m0	n0	t1c	1	white	no	0	breast	0	61	TCGA	BRCA	1	7	6	7	5
TCGA-AO-A1KS	2010	NA	350	NA	1	not hispanic or latino	female	0	0	LumB	stage iia	m0	n0 (i-)	t2	1	white	yes	0	breast	0	69	TCGA	BRCA	1	7	5	6	5
TCGA-E2-A1IG	2009	NA	2140	NA	1	not hispanic or latino	female	0	1	LumA	stage iib	m0	n1mi	t2	1	white	yes	0	breast	0	45	TCGA	BRCA	1	7	6	6	5
TCGA-E9-A3Q9	2011	NA	1001	NA	1	not hispanic or latino	female	NA	22	LumA	stage iiic	m0	n3	t3	1	white	no	0	breast	0	78	TCGA	BRCA	1	10	8	9	8
TCGA-AC-A3HN	2011	NA	496	NA	1	not hispanic or latino	female	0	2	LumA	stage iib	mx	n1a	t2	1	white	no	0	breast	0	87	TCGA	BRCA	1	8	7	8	7
TCGA-E9-A5FL	2012	NA	24	NA	0	not hispanic or latino	female	0	0	Basal	stage iib	m0	n0	t3	0	white	no	1	breast	0	65	TCGA	BRCA	1	8	6	8	6
TCGA-OL-A66L	2010	NA	1301	NA	1	not hispanic or latino	female	0	NA	LumA	stage ia	mx	n0	t1c	1	black or african american	yes	0	breast	0	71	TCGA	BRCA	1	8	7	8	7
TCGA-D8-A1JU	2010	NA	447	NA	1	not hispanic or latino	female	0	0	LumA	stage ia	m0	n0	t1c	1	white	no	0	breast	0	51	TCGA	BRCA	1	8	7	8	7
TCGA-A8-A0AD	2007	NA	1157	NA	1	NA	female	0	NA	LumA	stage i	m0	n0	t1c	1	NA	no	0	breast	0	83	TCGA	BRCA	1	7	5	6	5
TCGA-E9-A1NA	2011	NA	1112	NA	1	not hispanic or latino	female	0	0	LumB	stage iia	m0	n0	t2	1	white	yes	0	breast	0	58	TCGA	BRCA	1	7	6	7	6
TCGA-GM-A3NY	2009	NA	1162	NA	1	not hispanic or latino	female	0	1	LumA	stage iib	m0	n1a	t2	1	white	yes	0	breast	0	72	TCGA	BRCA	1	8	7	8	6
TCGA-BH-A1FG	1998	3736	NA	NA	1	not hispanic or latino	female	0	NA	LumA	stage i	m0	nx	t1c	1	white	NA	0	breast	1	88	TCGA	BRCA	1	8	6	7	6
TCGA-D8-A27N	2011	NA	519	NA	1	not hispanic or latino	female	1	4	Her2	stage iiia	m0	n2a	t2	1	white	no	0	breast	0	36	TCGA	BRCA	1	8	6	7	6
TCGA-EW-A2FR	2008	NA	1673	NA	0	not hispanic or latino	female	1	19	Her2	stage iiic	mx	n3a	t1b	0	black or african american	yes	0	breast	0	59	TCGA	BRCA	1	7	6	7	6
TCGA-A8-A083	2008	NA	0	NA	1	NA	female	0	NA	LumA	stage iib	m0	n0	t3	1	NA	NA	0	breast	0	67	TCGA	BRCA	1	8	7	8	6
TCGA-PE-A5DD	2006	NA	1953	NA	1	not hispanic or latino	female	1	0	LumA	stage iia	m0	n0	t2	0	asian	yes	0	breast	0	64	TCGA	BRCA	1	8	7	8	6
TCGA-XX-A89A	2013	NA	488	NA	1	not hispanic or latino	female	0	0	Normal	stage iib	mx	n0	t3	1	white	yes	0	breast	0	68	TCGA	BRCA	1	7	6	7	6
TCGA-AN-A0FF	2010	NA	172	NA	1	not hispanic or latino	female	0	0	LumB	stage ia	m0	n0	t1b	1	white	no	0	breast	0	32	TCGA	BRCA	1	9	8	9	7
TCGA-AC-A8OS	2013	NA	70	NA	NA	not hispanic or latino	female	NA	0	NA	stage iia	mx	n0 (i-)	t2	NA	white	NA	NA	breast	0	71	TCGA	BRCA	1	9	8	8	7
TCGA-D8-A1J9	2010	NA	532	NA	1	not hispanic or latino	female	1	0	Her2	stage ia	m0	n0	t1c	0	white	no	0	breast	0	48	TCGA	BRCA	1	7	6	7	5
TCGA-AC-A62V	2013	348	NA	NA	1	not hispanic or latino	male	NA	3	LumB	stage iv	m1	n1a	t2	1	black or african american	yes	0	breast	1	58	TCGA	BRCA	1	7	6	7	5
TCGA-E2-A1LG	2010	NA	1523	NA	0	not hispanic or latino	female	0	0	Basal	stage iia	m0	n0	t2	0	black or african american	no	1	breast	0	50	TCGA	BRCA	1	10	10	10	9
TCGA-E2-A107	2008	NA	1047	NA	1	not hispanic or latino	female	0	4	LumB	stage iiia	m0	n2a	t3	0	white	yes	0	breast	0	54	TCGA	BRCA	1	8	6	7	6
TCGA-BH-A0EE	2007	NA	943	NA	0	NA	female	1	0	Her2	stage iib	m0	n0 (i-)	t3	0	white	no	0	breast	0	68	TCGA	BRCA	1	10	10	10	9
TCGA-B6-A0RQ	1994	4267	NA	NA	1	not hispanic or latino	female	0	0	Normal	stage iib	m0	n0 (i-)	t3	1	white	no	0	breast	1	68	TCGA	BRCA	1	8	7	8	6
TCGA-BH-A0H5	2008	NA	1620	NA	1	not hispanic or latino	female	0	0	Normal	stage i	m0	n0 (i-)	t1c	1	white	no	0	breast	0	45	TCGA	BRCA	1	9	10	10	10
TCGA-A2-A0CZ	2007	NA	1616	NA	1	not hispanic or latino	female	0	0	Normal	stage iia	m0	n0 (i-)	t2	1	white	no	0	breast	0	46	TCGA	BRCA	1	9	7	8	7
TCGA-AR-A24Z	2006	NA	3001	NA	1	NA	female	0	0	LumB	stage iia	m0	n0	t2	1	white	no	0	breast	0	57	TCGA	BRCA	1	7	6	6	5
TCGA-LD-A7W5	2013	NA	216	NA	1	not hispanic or latino	female	0	23	Normal	stage iiic	m0	n3a	t2	1	black or african american	no	0	breast	0	52	TCGA	BRCA	1	9	9	9	8
TCGA-AR-A2LN	2010	NA	1161	NA	1	not hispanic or latino	female	0	0	Normal	stage iia	m0	n0	t2	1	white	no	0	breast	0	65	TCGA	BRCA	1	8	7	8	7
TCGA-AR-A250	2006	NA	2707	NA	1	not hispanic or latino	female	1	0	Her2	stage iia	m0	n0	t2	0	white	no	0	breast	0	58	TCGA	BRCA	1	8	7	7	7
TCGA-B6-A0WW	1997	558	NA	NA	1	not hispanic or latino	female	0	5	LumB	stage x	mx	n1b	t2	1	black or african american	yes	0	breast	1	58	TCGA	BRCA	1	8	7	7	6
TCGA-E2-A576	2011	NA	1043	NA	1	not hispanic or latino	female	0	0	LumB	stage ia	mx	n0	t1c	1	black or african american	yes	0	breast	0	69	TCGA	BRCA	1	8	6	8	6
TCGA-E2-A156	2009	NA	726	NA	1	not hispanic or latino	female	0	0	LumA	stage i	m0	n0	t1c	1	white	yes	0	breast	0	61	TCGA	BRCA	1	6	5	6	4
TCGA-A7-A56D	2012	NA	448	NA	1	not hispanic or latino	female	0	0	Her2	stage iia	m0	n0	t2	1	black or african american	no	0	breast	0	84	TCGA	BRCA	1	8	7	8	7
TCGA-E9-A1ND	2011	NA	1266	NA	0	not hispanic or latino	female	0	1	Basal	stage iib	m0	n1	t2	0	white	no	1	breast	0	75	TCGA	BRCA	1	7	7	7	8
TCGA-E2-A109	2007	NA	1417	NA	1	not hispanic or latino	female	0	0	LumB	stage iia	m0	n0 (i-)	t2	0	white	no	0	breast	0	64	TCGA	BRCA	1	9	7	8	7
TCGA-EW-A423	2012	NA	533	NA	1	hispanic or latino	female	0	0	LumB	stage iia	mx	n0	t2	1	white	yes	0	breast	0	75	TCGA	BRCA	1	8	7	8	6
TCGA-E2-A153	2009	NA	707	NA	1	not hispanic or latino	female	0	3	LumA	stage iib	m0	n1a	t2	1	white	yes	0	breast	0	51	TCGA	BRCA	1	7	6	7	5
TCGA-E2-A1IK	2009	NA	1800	NA	1	not hispanic or latino	female	0	1	Normal	stage iia	m0	n1mi	t1c	1	white	no	0	breast	0	71	TCGA	BRCA	1	10	8	10	8
TCGA-BH-A1EU	1999	1286	NA	NA	1	not hispanic or latino	female	0	NA	LumA	stage i	m0	n0	t1	1	white	NA	0	breast	1	83	TCGA	BRCA	1	7	7	7	7
TCGA-AR-A1AW	2007	NA	2632	NA	1	not hispanic or latino	female	0	0	LumB	stage iia	m0	n0	t2	1	white	yes	0	breast	0	65	TCGA	BRCA	1	8	9	8	9
TCGA-E2-A15P	2010	NA	595	NA	1	not hispanic or latino	female	0	0	LumA	stage ia	m0	n0	t1c	1	white	yes	0	breast	0	61	TCGA	BRCA	1	9	7	8	6
TCGA-A2-A0YC	2008	NA	990	NA	1	not hispanic or latino	female	0	1	LumB	stage iib	m0	n1mi	t2	1	white	yes	0	breast	0	59	TCGA	BRCA	1	8	7	7	6
TCGA-A2-A1G4	2010	NA	595	NA	1	not hispanic or latino	female	0	2	LumB	stage iiia	m0	n1a	t3	1	white	no	0	breast	0	71	TCGA	BRCA	1	7	5	6	4
TCGA-AR-A0U0	2004	NA	1988	NA	0	NA	female	0	0	Basal	stage iib	m0	n1	t2	0	white	yes	1	breast	0	73	TCGA	BRCA	1	9	10	9	10
TCGA-AR-A2LE	2001	NA	5062	NA	1	not hispanic or latino	female	NA	0	LumA	stage i	m0	n0	t1	0	white	yes	0	breast	0	69	TCGA	BRCA	1	8	7	8	6
TCGA-AO-A0JJ	2006	NA	1887	NA	1	not hispanic or latino	female	0	2	LumA	stage iib	m0	n1a	t2	1	white	yes	0	breast	0	54	TCGA	BRCA	1	9	8	8	7
TCGA-BH-A1FR	1997	1642	NA	NA	1	not hispanic or latino	female	0	4	LumA	stage iiib	m0	n1a	t4b	1	white	NA	0	breast	1	73	TCGA	BRCA	1	8	6	7	6
TCGA-A2-A0EO	2003	NA	2442	NA	1	not hispanic or latino	female	0	0	LumA	stage ia	m0	n0 (i-)	t1	1	white	yes	0	breast	0	54	TCGA	BRCA	1	8	7	8	6
TCGA-D8-A27W	2011	NA	373	NA	1	not hispanic or latino	female	1	0	LumB	stage iiib	m0	n0	t4b	1	white	yes	0	breast	0	55	TCGA	BRCA	1	8	6	7	6
TCGA-BH-A18F	2010	NA	1001	NA	1	not hispanic or latino	female	0	0	Basal	stage iia	m0	n0	t2	1	white	yes	0	breast	0	50	TCGA	BRCA	1	9	7	8	7
TCGA-A2-A0EY	2009	NA	1925	NA	1	not hispanic or latino	female	1	1	Her2	stage iib	m0	n1a	t2	0	white	yes	0	breast	0	62	TCGA	BRCA	1	7	6	7	5
TCGA-A7-A0CJ	2010	NA	931	NA	1	not hispanic or latino	female	0	0	LumB	stage iia	m0	n0 (i-)	t2	1	white	yes	0	breast	0	57	TCGA	BRCA	1	7	6	7	5
TCGA-GM-A2DF	2007	NA	2155	NA	0	not hispanic or latino	female	0	1	Basal	stage iia	m0	n1a	t1c	0	black or african american	yes	1	breast	0	53	TCGA	BRCA	1	8	7	8	7
TCGA-BH-A0BJ	2008	NA	660	NA	1	NA	female	0	2	LumA	stage iib	m0	n1a	t2	1	white	yes	0	breast	0	41	TCGA	BRCA	1	8	7	8	6
TCGA-B6-A0WT	1995	NA	5739	NA	1	not hispanic or latino	female	0	1	LumA	stage iib	m0	n1	t2	1	white	no	0	breast	0	61	TCGA	BRCA	1	8	7	8	6
TCGA-E2-A159	2009	NA	762	NA	0	not hispanic or latino	female	0	0	Basal	stage iia	m0	n0	t2	0	white	yes	1	breast	0	50	TCGA	BRCA	1	6	6	6	6
TCGA-E2-A14P	2008	NA	1246	NA	0	not hispanic or latino	female	1	10	Her2	stage iiic	m0	n3	t2	0	white	yes	0	breast	0	79	TCGA	BRCA	1	8	6	7	6
TCGA-AO-A124	2002	NA	3506	NA	0	not hispanic or latino	female	0	0	Basal	stage iia	m0	n0 (i-)	t2	0	white	no	1	breast	0	38	TCGA	BRCA	1	9	8	8	7
TCGA-E2-A1IJ	2009	NA	865	NA	1	not hispanic or latino	female	0	0	LumA	stage i	m0	n0	t1c	1	white	yes	0	breast	0	57	TCGA	BRCA	1	9	8	8	7
TCGA-A2-A0T4	2009	NA	624	NA	1	not hispanic or latino	female	0	0	LumB	stage iia	m0	n0 (i-)	t2	1	white	no	0	breast	0	62	TCGA	BRCA	1	8	7	8	7
TCGA-A8-A08Z	2004	NA	1217	NA	1	NA	female	0	NA	LumB	NA	m0	n3a	t4b	1	NA	NA	0	breast	0	76	TCGA	BRCA	1	7	6	6	5
TCGA-A8-A096	2009	NA	0	NA	1	NA	female	0	NA	LumB	stage iia	m0	n0	t2	1	NA	NA	0	breast	0	73	TCGA	BRCA	1	8	8	8	7
TCGA-E2-A14Z	2009	563	NA	NA	1	not hispanic or latino	female	0	0	Basal	stage i	m0	n0	t1c	1	white	yes	0	breast	1	64	TCGA	BRCA	1	8	8	8	8
TCGA-Z7-A8R6	2005	NA	3256	NA	1	not hispanic or latino	female	0	0	LumB	stage i	m0	n0	t1c	1	white	no	0	breast	0	46	TCGA	BRCA	1	8	6	7	6
TCGA-A8-A09A	2009	NA	304	NA	1	NA	female	0	NA	Normal	stage x	m0	nx	t2	1	NA	yes	0	breast	0	40	TCGA	BRCA	1	7	6	7	6
TCGA-A2-A0YL	2010	NA	1474	NA	1	not hispanic or latino	female	0	4	Normal	stage iiia	m0	n2a	t3	1	white	yes	0	breast	0	48	TCGA	BRCA	1	9	8	8	7
TCGA-C8-A1HE	2010	NA	375	NA	1	not hispanic or latino	female	0	NA	LumA	stage iia	m0	n0	t2	1	asian	no	0	breast	0	NA	TCGA	BRCA	1	7	6	7	5
TCGA-E9-A1NH	2011	NA	576	NA	1	not hispanic or latino	female	0	3	LumA	stage iib	m0	n1	t2	1	white	no	0	breast	0	71	TCGA	BRCA	1	7	6	7	5
TCGA-A8-A09R	2009	NA	273	NA	1	NA	female	0	NA	LumB	stage iib	m0	n1	t2	1	NA	yes	0	breast	0	82	TCGA	BRCA	1	7	7	7	7
TCGA-A7-A0DC	2009	NA	906	NA	1	not hispanic or latino	female	0	0	LumA	stage ia	m0	n0 (i-)	t1c	0	white	yes	0	breast	0	63	TCGA	BRCA	0	NA	NA	NA	NA
TCGA-BH-A18J	2000	612	NA	NA	1	not hispanic or latino	female	0	NA	LumB	stage iv	m1	n2	t4b	1	white	NA	0	breast	1	56	TCGA	BRCA	1	8	6	7	5
TCGA-AO-A126	2002	NA	3307	NA	1	not hispanic or latino	female	0	0	Her2	stage iia	m0	n0 (i-)	t2	1	asian	yes	0	breast	0	39	TCGA	BRCA	1	8	7	8	6
TCGA-A8-A09V	2009	NA	457	NA	1	NA	female	0	NA	LumA	stage iia	m0	n0	t2	1	NA	yes	0	breast	0	51	TCGA	BRCA	1	7	6	7	5
TCGA-D8-A1XJ	2010	NA	664	NA	1	not hispanic or latino	female	1	2	Her2	stage iiia	mx	n1a	t3	1	white	no	0	breast	0	76	TCGA	BRCA	1	6	5	6	4
TCGA-D8-A142	2010	NA	425	NA	0	not hispanic or latino	female	0	0	Basal	stage iib	m0	n0	t3	0	white	no	1	breast	0	74	TCGA	BRCA	1	7	6	7	6
TCGA-A2-A04P	2003	548	NA	NA	0	NA	female	0	18	Basal	stage iiic	m0	n3c	t2	0	black or african american	yes	1	breast	1	36	TCGA	BRCA	1	9	8	9	8
TCGA-AN-A0XU	2010	NA	10	NA	0	not hispanic or latino	female	0	0	Basal	stage iia	m0	n0	t2	0	white	no	1	breast	0	54	TCGA	BRCA	1	9	8	9	8
TCGA-A8-A07S	2009	NA	243	NA	1	NA	female	0	NA	LumB	stage iia	m0	n0	t2	0	NA	yes	0	breast	0	73	TCGA	BRCA	1	8	6	7	5
TCGA-JL-A3YW	2011	NA	360	NA	1	not hispanic or latino	female	1	3	Her2	stage iib	m0	n1	t2	1	asian	no	0	breast	0	NA	TCGA	BRCA	1	7	7	7	7
TCGA-C8-A1HF	2010	NA	332	NA	0	not hispanic or latino	female	1	NA	Her2	stage iia	m0	n0	t2	1	asian	no	0	breast	0	NA	TCGA	BRCA	1	8	8	8	8
TCGA-A8-A07Z	2008	NA	1371	NA	1	NA	female	0	NA	LumB	stage iia	m0	n0	t2	1	NA	no	0	breast	0	85	TCGA	BRCA	1	9	8	9	7
TCGA-A2-A0ES	2008	NA	2190	NA	1	not hispanic or latino	female	0	0	Normal	stage iia	m0	n0 (i-)	t2	1	white	no	0	breast	0	52	TCGA	BRCA	1	8	7	7	6
TCGA-A1-A0SJ	2006	NA	416	NA	1	not hispanic or latino	female	0	3	Normal	stage iiia	m0	n1a	t3	1	black or african american	NA	0	breast	0	39	TCGA	BRCA	1	8	7	8	6
TCGA-A7-A4SA	2012	NA	454	NA	1	not hispanic or latino	female	0	1	LumA	stage iib	m0	n1a	t2	0	white	no	0	breast	0	40	TCGA	BRCA	1	9	8	9	8
TCGA-BH-A0BT	2007	NA	2365	NA	1	not hispanic or latino	female	0	NA	LumA	stage iia	m0	n1mi	t1c	1	white	yes	0	breast	0	56	TCGA	BRCA	1	9	8	9	8
TCGA-EW-A1J2	2010	NA	403	NA	1	not hispanic or latino	female	0	1	LumA	NA	mx	n1mi	t1c	1	black or african american	no	0	breast	0	50	TCGA	BRCA	1	8	7	7	6
TCGA-AN-A04A	2008	NA	90	NA	1	not hispanic or latino	female	0	4	Normal	stage iiia	m0	n2	t2	1	white	NA	0	breast	0	36	TCGA	BRCA	1	8	6	7	6
TCGA-BH-A1F5	2002	2712	NA	NA	1	not hispanic or latino	female	0	1	LumA	stage iia	m0	n1a	t1c	1	white	NA	0	breast	1	62	TCGA	BRCA	1	6	5	6	4
TCGA-BH-A0HA	2008	NA	1611	NA	1	not hispanic or latino	female	0	0	LumA	stage i	m0	n0 (i-)	t1c	1	white	no	0	breast	0	31	TCGA	BRCA	1	9	8	9	8
TCGA-E2-A15T	2010	NA	1563	NA	1	not hispanic or latino	female	0	0	LumB	stage iia	m0	n0	t2	1	white	no	0	breast	0	65	TCGA	BRCA	1	7	5	6	4
TCGA-BH-A0BF	2009	1324	NA	NA	1	not hispanic or latino	female	0	1	Her2	stage iib	m0	n1mi	t2	1	white	no	0	breast	1	56	TCGA	BRCA	1	8	7	8	8
TCGA-EW-A2FW	2011	NA	672	NA	1	hispanic or latino	female	0	0	LumB	stage iia	mx	n0 (i-)	t2	1	white	yes	0	breast	0	52	TCGA	BRCA	1	7	5	6	5
TCGA-A7-A26I	2011	NA	661	NA	0	not hispanic or latino	female	0	0	Basal	stage iia	m0	n0	t2	0	white	yes	1	breast	0	65	TCGA	BRCA	1	7	6	6	5
TCGA-E9-A5FK	2012	NA	812	NA	1	not hispanic or latino	female	0	10	Normal	stage iiic	m0	n3	t2	1	white	yes	0	breast	0	60	TCGA	BRCA	1	10	10	10	10
TCGA-BH-A203	1996	1174	NA	NA	NA	not hispanic or latino	female	NA	35	Her2	stage iib	m0	n1b	t2	NA	white	NA	0	breast	1	78	TCGA	BRCA	1	7	6	7	6
TCGA-C8-A1HO	2010	NA	375	NA	1	not hispanic or latino	female	0	NA	LumB	stage iiic	m0	n3	t3	1	asian	no	0	breast	0	34	TCGA	BRCA	1	9	8	9	8
TCGA-GM-A2DD	2007	NA	2282	NA	0	not hispanic or latino	female	0	0	Basal	stage i	m0	n0 (i-)	t1c	0	white	no	1	breast	0	53	TCGA	BRCA	1	8	8	8	8
TCGA-E9-A2JT	2011	NA	288	NA	NA	not hispanic or latino	female	NA	0	Basal	stage iia	m0	n0 (i-)	t2	NA	white	yes	0	breast	0	63	TCGA	BRCA	1	10	10	10	10
TCGA-BH-A0BD	2009	NA	554	NA	1	NA	female	0	2	Basal	stage iia	m0	n1a	t1c	1	white	yes	0	breast	0	47	TCGA	BRCA	1	9	8	9	8
TCGA-BH-A0BQ	2007	NA	2255	NA	1	not hispanic or latino	female	0	0	LumA	stage i	m0	n0	t1c	1	white	no	0	breast	0	39	TCGA	BRCA	1	9	8	8	7
TCGA-A8-A07B	2007	NA	1308	NA	1	NA	female	1	NA	Her2	stage iia	m0	n0	t2	1	NA	no	0	breast	0	69	TCGA	BRCA	1	7	6	7	5
TCGA-A2-A1FV	2010	NA	714	NA	1	not hispanic or latino	female	0	0	LumA	stage iib	m0	n0 (i+)	t3	1	white	yes	0	breast	0	74	TCGA	BRCA	1	7	5	6	4
TCGA-B6-A0RV	1996	NA	5156	NA	1	not hispanic or latino	female	0	5	LumA	stage iiia	m0	n2	t3	1	white	yes	0	breast	0	42	TCGA	BRCA	1	9	8	9	7
TCGA-D8-A1JT	2010	NA	405	NA	1	not hispanic or latino	female	0	0	LumB	stage iia	m0	n0	t2	1	white	no	0	breast	0	70	TCGA	BRCA	1	8	7	7	6
TCGA-OK-A5Q2	2012	NA	64	NA	1	NA	female	0	2	Normal	stage ii	mx	n1a	t2	1	NA	NA	0	breast	0	59	TCGA	BRCA	1	8	7	7	6
TCGA-D8-A1X7	2010	NA	509	NA	1	not hispanic or latino	female	0	0	LumB	stage iia	mx	n0	t2	1	white	no	0	breast	0	40	TCGA	BRCA	1	8	7	8	6
TCGA-E2-A570	2011	NA	931	NA	1	not hispanic or latino	female	0	1	LumA	stage ib	m0	n1mi	t1c	1	black or african american	no	0	breast	0	47	TCGA	BRCA	1	8	6	7	5
TCGA-C8-A275	2010	NA	1	NA	NA	not hispanic or latino	female	1	NA	Her2	stage iia	m0	n1	t1	NA	asian	NA	0	breast	0	56	TCGA	BRCA	1	8	7	8	7
TCGA-E2-A1LA	2009	NA	748	NA	1	not hispanic or latino	female	0	1	LumB	stage iia	m0	n1a	t1c	1	NA	no	0	breast	0	59	TCGA	BRCA	1	7	7	7	7
TCGA-E9-A229	2011	NA	1148	NA	NA	not hispanic or latino	female	0	0	LumA	stage ia	m0	n0	t1c	NA	white	yes	0	breast	0	37	TCGA	BRCA	1	8	7	8	7
TCGA-E9-A5UP	2012	NA	803	NA	NA	not hispanic or latino	female	NA	0	LumA	stage iia	m0	n0	t2	NA	white	yes	0	breast	0	63	TCGA	BRCA	1	8	6	7	6
TCGA-OL-A66O	2012	NA	528	NA	1	not hispanic or latino	female	0	3	LumB	stage iib	mx	n1a	t2	1	black or african american	yes	0	breast	0	39	TCGA	BRCA	1	8	6	8	6
TCGA-AC-A3YI	2012	NA	707	NA	1	not hispanic or latino	female	1	12	Normal	stage iiic	mx	n3a	t1c	1	white	yes	0	breast	0	74	TCGA	BRCA	1	8	7	7	6
TCGA-B6-A0WX	1998	639	NA	NA	0	not hispanic or latino	female	0	9	Basal	stage iiia	m0	n1b	t3	0	black or african american	no	1	breast	1	40	TCGA	BRCA	1	8	7	8	6
TCGA-AO-A0J9	2007	NA	1613	NA	1	not hispanic or latino	female	0	15	Basal	stage iiic	m0	n3	t2	1	white	yes	0	breast	0	61	TCGA	BRCA	1	8	7	8	6
TCGA-E9-A244	2011	NA	21	NA	NA	not hispanic or latino	female	0	0	Basal	stage iia	m0	n0 (i-)	t2	NA	white	no	0	breast	0	54	TCGA	BRCA	1	7	6	7	5
TCGA-A2-A4S0	2012	NA	706	NA	1	not hispanic or latino	female	0	0	LumA	stage iia	m0	n0	t2	1	white	no	0	breast	0	77	TCGA	BRCA	1	9	7	8	6
TCGA-E9-A1NC	2011	NA	1203	NA	0	not hispanic or latino	female	0	1	Basal	stage iib	m0	n1	t2	1	white	no	0	breast	0	61	TCGA	BRCA	1	10	9	9	9
TCGA-S3-AA15	2013	NA	525	NA	0	not hispanic or latino	female	0	2	Basal	stage iib	cm0 (i+)	n1a	t2	0	black or african american	yes	1	breast	0	51	TCGA	BRCA	1	9	8	8	8
TCGA-BH-A202	2011	NA	795	NA	1	not hispanic or latino	female	1	0	Her2	stage ii	m0	n0	t2	1	white	yes	0	breast	0	60	TCGA	BRCA	1	8	7	8	7
TCGA-A2-A3XZ	2009	NA	1532	NA	0	not hispanic or latino	female	1	0	Basal	stage i	m0	n0	t1c	0	black or african american	no	0	breast	0	46	TCGA	BRCA	1	8	8	8	8
TCGA-E9-A295	2011	NA	375	NA	1	not hispanic or latino	female	1	0	LumA	stage iia	m0	n0 (i-)	t2	1	white	yes	0	breast	0	71	TCGA	BRCA	1	8	6	7	6
TCGA-C8-A26W	2010	NA	381	NA	1	not hispanic or latino	female	1	NA	Her2	stage iib	m0	n1	t2	1	asian	no	0	breast	0	58	TCGA	BRCA	1	9	8	9	7
TCGA-BH-A0B2	NA	NA	NA	NA	NA	NA	NA	NA	NA	NA	NA	NA	NA	NA	NA	NA	NA	NA	NA	NA	NA	TCGA	BRCA	0	NA	NA	NA	NA

## Sheet: Sheet2
TCGA Breast Cancer Patient IDs and Corresponding LDHA Expression Levels
Sample_ID	Group
TCGA-3C-AAAU-01	High_LDHA
TCGA-3C-AALI-01	High_LDHA
TCGA-5T-A9QA-01	High_LDHA
TCGA-A1-A0SG-01	High_LDHA
TCGA-A1-A0SH-01	High_LDHA
TCGA-A1-A0SI-01	High_LDHA
TCGA-A1-A0SK-01	High_LDHA
TCGA-A1-A0SM-01	High_LDHA
TCGA-A1-A0SN-01	High_LDHA
TCGA-A1-A0SO-01	High_LDHA
TCGA-A1-A0SP-01	High_LDHA
TCGA-A2-A04N-01	High_LDHA
TCGA-A2-A04P-01	High_LDHA
TCGA-A2-A04U-01	High_LDHA
TCGA-A2-A04W-01	High_LDHA
TCGA-A2-A04X-01	High_LDHA
TCGA-A2-A0CM-01	High_LDHA
TCGA-A2-A0CP-01	High_LDHA
TCGA-A2-A0CQ-01	High_LDHA
TCGA-A2-A0CS-01	High_LDHA
TCGA-A2-A0CT-01	High_LDHA
TCGA-A2-A0CV-01	High_LDHA
TCGA-A2-A0CW-01	High_LDHA
TCGA-A2-A0CX-01	High_LDHA
TCGA-A2-A0CY-01	High_LDHA
TCGA-A2-A0D0-01	High_LDHA
TCGA-A2-A0D2-01	High_LDHA
TCGA-A2-A0EO-01	High_LDHA
TCGA-A2-A0ER-01	High_LDHA
TCGA-A2-A0EU-01	High_LDHA
TCGA-A2-A0EX-01	High_LDHA
TCGA-A2-A0SV-01	High_LDHA
TCGA-A2-A0SW-01	High_LDHA
TCGA-A2-A0SY-01	High_LDHA
TCGA-A2-A0T0-01	High_LDHA
TCGA-A2-A0T1-01	High_LDHA
TCGA-A2-A0T2-01	High_LDHA
TCGA-A2-A0T3-01	High_LDHA
TCGA-A2-A0T4-01	High_LDHA
TCGA-A2-A0T6-01	High_LDHA
TCGA-A2-A0T7-01	High_LDHA
TCGA-A2-A0YE-01	High_LDHA
TCGA-A2-A0YF-01	High_LDHA
TCGA-A2-A0YH-01	High_LDHA
TCGA-A2-A0YI-01	High_LDHA
TCGA-A2-A0YJ-01	High_LDHA
TCGA-A2-A0YM-01	High_LDHA
TCGA-A2-A1FW-01	High_LDHA
TCGA-A2-A1FX-01	High_LDHA
TCGA-A2-A1G1-01	High_LDHA
TCGA-A2-A1G4-01	High_LDHA
TCGA-A2-A259-01	High_LDHA
TCGA-A2-A25B-01	High_LDHA
TCGA-A2-A25D-01	High_LDHA
TCGA-A2-A25F-01	High_LDHA
TCGA-A2-A3KD-01	High_LDHA
TCGA-A2-A3XT-01	High_LDHA
TCGA-A2-A3XU-01	High_LDHA
TCGA-A2-A3Y0-01	High_LDHA
TCGA-A2-A4RX-01	High_LDHA
TCGA-A2-A4S1-01	High_LDHA
TCGA-A2-A4S3-01	High_LDHA
TCGA-A7-A0CD-01	High_LDHA
TCGA-A7-A0CE-01	High_LDHA
TCGA-A7-A0CH-01	High_LDHA
TCGA-A7-A0CJ-01	High_LDHA
TCGA-A7-A0DB-01	High_LDHA
TCGA-A7-A13D-01	High_LDHA
TCGA-A7-A13F-01	High_LDHA
TCGA-A7-A26F-01	High_LDHA
TCGA-A7-A26G-01	High_LDHA
TCGA-A7-A26I-01	High_LDHA
TCGA-A7-A3IY-01	High_LDHA
TCGA-A7-A3RF-01	High_LDHA
TCGA-A7-A4SD-01	High_LDHA
TCGA-A7-A4SE-01	High_LDHA
TCGA-A7-A56D-01	High_LDHA
TCGA-A7-A5ZV-01	High_LDHA
TCGA-A7-A6VV-01	High_LDHA
TCGA-A7-A6VW-01	High_LDHA
TCGA-A7-A6VX-01	High_LDHA
TCGA-A7-A6VY-01	High_LDHA
TCGA-A8-A06O-01	High_LDHA
TCGA-A8-A06P-01	High_LDHA
TCGA-A8-A06Q-01	High_LDHA
TCGA-A8-A06R-01	High_LDHA
TCGA-A8-A06T-01	High_LDHA
TCGA-A8-A06Z-01	High_LDHA
TCGA-A8-A075-01	High_LDHA
TCGA-A8-A076-01	High_LDHA
TCGA-A8-A079-01	High_LDHA
TCGA-A8-A07B-01	High_LDHA
TCGA-A8-A07C-01	High_LDHA
TCGA-A8-A07E-01	High_LDHA
TCGA-A8-A07F-01	High_LDHA
TCGA-A8-A07G-01	High_LDHA
TCGA-A8-A07I-01	High_LDHA
TCGA-A8-A07L-01	High_LDHA
TCGA-A8-A07O-01	High_LDHA
TCGA-A8-A07P-01	High_LDHA
TCGA-A8-A07R-01	High_LDHA
TCGA-A8-A07S-01	High_LDHA
TCGA-A8-A07U-01	High_LDHA
TCGA-A8-A081-01	High_LDHA
TCGA-A8-A082-01	High_LDHA
TCGA-A8-A086-01	High_LDHA
TCGA-A8-A08B-01	High_LDHA
TCGA-A8-A08G-01	High_LDHA
TCGA-A8-A08H-01	High_LDHA
TCGA-A8-A08I-01	High_LDHA
TCGA-A8-A08J-01	High_LDHA
TCGA-A8-A08P-01	High_LDHA
TCGA-A8-A08S-01	High_LDHA
TCGA-A8-A08T-01	High_LDHA
TCGA-A8-A08Z-01	High_LDHA
TCGA-A8-A090-01	High_LDHA
TCGA-A8-A092-01	High_LDHA
TCGA-A8-A094-01	High_LDHA
TCGA-A8-A096-01	High_LDHA
TCGA-A8-A099-01	High_LDHA
TCGA-A8-A09D-01	High_LDHA
TCGA-A8-A09E-01	High_LDHA
TCGA-A8-A09G-01	High_LDHA
TCGA-A8-A09N-01	High_LDHA
TCGA-A8-A09Q-01	High_LDHA
TCGA-A8-A09R-01	High_LDHA
TCGA-A8-A09T-01	High_LDHA
TCGA-A8-A09W-01	High_LDHA
TCGA-A8-A09X-01	High_LDHA
TCGA-A8-A09Z-01	High_LDHA
TCGA-A8-A0A1-01	High_LDHA
TCGA-A8-A0A6-01	High_LDHA
TCGA-A8-A0A7-01	High_LDHA
TCGA-A8-A0AD-01	High_LDHA
TCGA-AC-A23C-01	High_LDHA
TCGA-AC-A23E-01	High_LDHA
TCGA-AC-A23H-01	High_LDHA
TCGA-AC-A2B8-01	High_LDHA
TCGA-AC-A2QH-01	High_LDHA
TCGA-AC-A3EH-01	High_LDHA
TCGA-AC-A3YI-01	High_LDHA
TCGA-AC-A5EH-01	High_LDHA
TCGA-AC-A62Y-01	High_LDHA
TCGA-AC-A6IW-01	High_LDHA
TCGA-AC-A7VC-01	High_LDHA
TCGA-AC-A8OR-01	High_LDHA
TCGA-AN-A03X-01	High_LDHA
TCGA-AN-A03Y-01	High_LDHA
TCGA-AN-A046-01	High_LDHA
TCGA-AN-A049-01	High_LDHA
TCGA-AN-A04A-01	High_LDHA
TCGA-AN-A0AJ-01	High_LDHA
TCGA-AN-A0AK-01	High_LDHA
TCGA-AN-A0AL-01	High_LDHA
TCGA-AN-A0AM-01	High_LDHA
TCGA-AN-A0AS-01	High_LDHA
TCGA-AN-A0AT-01	High_LDHA
TCGA-AN-A0FD-01	High_LDHA
TCGA-AN-A0FJ-01	High_LDHA
TCGA-AN-A0FK-01	High_LDHA
TCGA-AN-A0FL-01	High_LDHA
TCGA-AN-A0FN-01	High_LDHA
TCGA-AN-A0FV-01	High_LDHA
TCGA-AN-A0FX-01	High_LDHA
TCGA-AN-A0FY-01	High_LDHA
TCGA-AN-A0G0-01	High_LDHA
TCGA-AN-A0XN-01	High_LDHA
TCGA-AN-A0XO-01	High_LDHA
TCGA-AN-A0XP-01	High_LDHA
TCGA-AN-A0XR-01	High_LDHA
TCGA-AN-A0XU-01	High_LDHA
TCGA-AN-A0XV-01	High_LDHA
TCGA-AN-A0XW-01	High_LDHA
TCGA-AO-A03L-01	High_LDHA
TCGA-AO-A03N-01	High_LDHA
TCGA-AO-A03O-01	High_LDHA
TCGA-AO-A03R-01	High_LDHA
TCGA-AO-A03T-01	High_LDHA
TCGA-AO-A03U-01	High_LDHA
TCGA-AO-A03V-01	High_LDHA
TCGA-AO-A0J2-01	High_LDHA
TCGA-AO-A0J4-01	High_LDHA
TCGA-AO-A0J6-01	High_LDHA
TCGA-AO-A0J8-01	High_LDHA
TCGA-AO-A0JD-01	High_LDHA
TCGA-AO-A0JE-01	High_LDHA
TCGA-AO-A0JF-01	High_LDHA
TCGA-AO-A0JM-01	High_LDHA
TCGA-AO-A124-01	High_LDHA
TCGA-AO-A125-01	High_LDHA
TCGA-AO-A126-01	High_LDHA
TCGA-AO-A129-01	High_LDHA
TCGA-AO-A12A-01	High_LDHA
TCGA-AO-A12D-01	High_LDHA
TCGA-AO-A12F-01	High_LDHA
TCGA-AO-A12H-01	High_LDHA
TCGA-AO-A1KQ-01	High_LDHA
TCGA-AO-A1KS-01	High_LDHA
TCGA-AO-A1KT-01	High_LDHA
TCGA-AQ-A04J-01	High_LDHA
TCGA-AQ-A04L-01	High_LDHA
TCGA-AQ-A0Y5-01	High_LDHA
TCGA-AR-A0TU-01	High_LDHA
TCGA-AR-A0TW-01	High_LDHA
TCGA-AR-A0TY-01	High_LDHA
TCGA-AR-A0U0-01	High_LDHA
TCGA-AR-A0U2-01	High_LDHA
TCGA-AR-A0U3-01	High_LDHA
TCGA-AR-A0U4-01	High_LDHA
TCGA-AR-A1AH-01	High_LDHA
TCGA-AR-A1AI-01	High_LDHA
TCGA-AR-A1AJ-01	High_LDHA
TCGA-AR-A1AN-01	High_LDHA
TCGA-AR-A1AO-01	High_LDHA
TCGA-AR-A1AP-01	High_LDHA
TCGA-AR-A1AQ-01	High_LDHA
TCGA-AR-A1AR-01	High_LDHA
TCGA-AR-A1AS-01	High_LDHA
TCGA-AR-A1AT-01	High_LDHA
TCGA-AR-A1AU-01	High_LDHA
TCGA-AR-A1AX-01	High_LDHA
TCGA-AR-A1AY-01	High_LDHA
TCGA-AR-A24H-01	High_LDHA
TCGA-AR-A24K-01	High_LDHA
TCGA-AR-A24N-01	High_LDHA
TCGA-AR-A24P-01	High_LDHA
TCGA-AR-A24Q-01	High_LDHA
TCGA-AR-A24R-01	High_LDHA
TCGA-AR-A24S-01	High_LDHA
TCGA-AR-A24U-01	High_LDHA
TCGA-AR-A24V-01	High_LDHA
TCGA-AR-A24X-01	High_LDHA
TCGA-AR-A250-01	High_LDHA
TCGA-AR-A254-01	High_LDHA
TCGA-AR-A255-01	High_LDHA
TCGA-AR-A256-01	High_LDHA
TCGA-AR-A2LH-01	High_LDHA
TCGA-AR-A2LR-01	High_LDHA
TCGA-AR-A5QQ-01	High_LDHA
TCGA-B6-A0I1-01	High_LDHA
TCGA-B6-A0I2-01	High_LDHA
TCGA-B6-A0I5-01	High_LDHA
TCGA-B6-A0I9-01	High_LDHA
TCGA-B6-A0IA-01	High_LDHA
TCGA-B6-A0IC-01	High_LDHA
TCGA-B6-A0IG-01	High_LDHA
TCGA-B6-A0IJ-01	High_LDHA
TCGA-B6-A0IK-01	High_LDHA
TCGA-B6-A0IQ-01	High_LDHA
TCGA-B6-A0RE-01	High_LDHA
TCGA-B6-A0RG-01	High_LDHA
TCGA-B6-A0RH-01	High_LDHA
TCGA-B6-A0RI-01	High_LDHA
TCGA-B6-A0RO-01	High_LDHA
TCGA-B6-A0RP-01	High_LDHA
TCGA-B6-A0RQ-01	High_LDHA
TCGA-B6-A0RS-01	High_LDHA
TCGA-B6-A0RU-01	High_LDHA
TCGA-B6-A0RV-01	High_LDHA
TCGA-B6-A0WS-01	High_LDHA
TCGA-B6-A0WV-01	High_LDHA
TCGA-B6-A0WZ-01	High_LDHA
TCGA-B6-A0X0-01	High_LDHA
TCGA-B6-A0X4-01	High_LDHA
TCGA-B6-A0X5-01	High_LDHA
TCGA-B6-A1KI-01	High_LDHA
TCGA-B6-A1KN-01	High_LDHA
TCGA-B6-A401-01	High_LDHA
TCGA-B6-A40B-01	High_LDHA
TCGA-BH-A0AV-01	High_LDHA
TCGA-BH-A0AW-01	High_LDHA
TCGA-BH-A0AY-01	High_LDHA
TCGA-BH-A0AZ-01	High_LDHA
TCGA-BH-A0B0-01	High_LDHA
TCGA-BH-A0B3-01	High_LDHA
TCGA-BH-A0B4-01	High_LDHA
TCGA-BH-A0B7-01	High_LDHA
TCGA-BH-A0B8-01	High_LDHA
TCGA-BH-A0B9-01	High_LDHA
TCGA-BH-A0BC-01	High_LDHA
TCGA-BH-A0BG-01	High_LDHA
TCGA-BH-A0BJ-01	High_LDHA
TCGA-BH-A0BL-01	High_LDHA
TCGA-BH-A0BM-01	High_LDHA
TCGA-BH-A0BO-01	High_LDHA
TCGA-BH-A0BQ-01	High_LDHA
TCGA-BH-A0BR-01	High_LDHA
TCGA-BH-A0BS-01	High_LDHA
TCGA-BH-A0BT-01	High_LDHA
TCGA-BH-A0BV-01	High_LDHA
TCGA-BH-A0BW-01	High_LDHA
TCGA-BH-A0BZ-01	High_LDHA
TCGA-BH-A0C0-01	High_LDHA
TCGA-BH-A0DE-01	High_LDHA
TCGA-BH-A0DH-01	High_LDHA
TCGA-BH-A0DO-01	High_LDHA
TCGA-BH-A0DS-01	High_LDHA
TCGA-BH-A0DX-01	High_LDHA
TCGA-BH-A0DZ-01	High_LDHA
TCGA-BH-A0E1-01	High_LDHA
TCGA-BH-A0E2-01	High_LDHA
TCGA-BH-A0E6-01	High_LDHA
TCGA-BH-A0EE-01	High_LDHA
TCGA-BH-A0GY-01	High_LDHA
TCGA-BH-A0GZ-01	High_LDHA
TCGA-BH-A0H6-01	High_LDHA
TCGA-BH-A0H7-01	High_LDHA
TCGA-BH-A0H9-01	High_LDHA
TCGA-BH-A0HB-01	High_LDHA
TCGA-BH-A0HF-01	High_LDHA
TCGA-BH-A0HI-01	High_LDHA
TCGA-BH-A0HK-01	High_LDHA
TCGA-BH-A0HO-01	High_LDHA
TCGA-BH-A0HU-01	High_LDHA
TCGA-BH-A0HW-01	High_LDHA
TCGA-BH-A0RX-01	High_LDHA
TCGA-BH-A0WA-01	High_LDHA
TCGA-BH-A18G-01	High_LDHA
TCGA-BH-A18H-01	High_LDHA
TCGA-BH-A18I-01	High_LDHA
TCGA-BH-A18J-01	High_LDHA
TCGA-BH-A18K-01	High_LDHA
TCGA-BH-A18M-01	High_LDHA
TCGA-BH-A18R-01	High_LDHA
TCGA-BH-A18S-01	High_LDHA
TCGA-BH-A18U-01	High_LDHA
TCGA-BH-A1EN-01	High_LDHA
TCGA-BH-A1EO-01	High_LDHA
TCGA-BH-A1ES-06	High_LDHA
TCGA-BH-A1EV-01	High_LDHA
TCGA-BH-A1F2-01	High_LDHA
TCGA-BH-A1F6-01	High_LDHA
TCGA-BH-A1F8-01	High_LDHA
TCGA-BH-A1FB-01	High_LDHA
TCGA-BH-A1FD-01	High_LDHA
TCGA-BH-A1FG-01	High_LDHA
TCGA-BH-A1FM-01	High_LDHA
TCGA-BH-A1FN-01	High_LDHA
TCGA-BH-A1FR-01	High_LDHA
TCGA-BH-A1FU-01	High_LDHA
TCGA-BH-A201-01	High_LDHA
TCGA-BH-A202-01	High_LDHA
TCGA-BH-A203-01	High_LDHA
TCGA-BH-A208-01	High_LDHA
TCGA-BH-A209-01	High_LDHA
TCGA-BH-A5IZ-01	High_LDHA
TCGA-BH-A5J0-01	High_LDHA
TCGA-BH-A6R9-01	High_LDHA
TCGA-BH-A8FZ-01	High_LDHA
TCGA-C8-A12K-01	High_LDHA
TCGA-C8-A12L-01	High_LDHA
TCGA-C8-A12N-01	High_LDHA
TCGA-C8-A12O-01	High_LDHA
TCGA-C8-A12P-01	High_LDHA
TCGA-C8-A12T-01	High_LDHA
TCGA-C8-A12U-01	High_LDHA
TCGA-C8-A12Y-01	High_LDHA
TCGA-C8-A12Z-01	High_LDHA
TCGA-C8-A131-01	High_LDHA
TCGA-C8-A133-01	High_LDHA
TCGA-C8-A137-01	High_LDHA
TCGA-C8-A1HF-01	High_LDHA
TCGA-C8-A1HI-01	High_LDHA
TCGA-C8-A1HJ-01	High_LDHA
TCGA-C8-A1HL-01	High_LDHA
TCGA-C8-A1HM-01	High_LDHA
TCGA-C8-A26V-01	High_LDHA
TCGA-C8-A26W-01	High_LDHA
TCGA-C8-A26X-01	High_LDHA
TCGA-C8-A26Y-01	High_LDHA
TCGA-C8-A275-01	High_LDHA
TCGA-C8-A278-01	High_LDHA
TCGA-C8-A27A-01	High_LDHA
TCGA-C8-A27B-01	High_LDHA
TCGA-C8-A8HP-01	High_LDHA
TCGA-D8-A13Z-01	High_LDHA
TCGA-D8-A141-01	High_LDHA
TCGA-D8-A143-01	High_LDHA
TCGA-D8-A1J8-01	High_LDHA
TCGA-D8-A1JA-01	High_LDHA
TCGA-D8-A1JC-01	High_LDHA
TCGA-D8-A1JD-01	High_LDHA
TCGA-D8-A1JE-01	High_LDHA
TCGA-D8-A1JF-01	High_LDHA
TCGA-D8-A1JG-01	High_LDHA
TCGA-D8-A1JJ-01	High_LDHA
TCGA-D8-A1JK-01	High_LDHA
TCGA-D8-A1JM-01	High_LDHA
TCGA-D8-A1JP-01	High_LDHA
TCGA-D8-A1JS-01	High_LDHA
TCGA-D8-A1JT-01	High_LDHA
TCGA-D8-A1JU-01	High_LDHA
TCGA-D8-A1X6-01	High_LDHA
TCGA-D8-A1X7-01	High_LDHA
TCGA-D8-A1X9-01	High_LDHA
TCGA-D8-A1XA-01	High_LDHA
TCGA-D8-A1XB-01	High_LDHA
TCGA-D8-A1XC-01	High_LDHA
TCGA-D8-A1XG-01	High_LDHA
TCGA-D8-A1XJ-01	High_LDHA
TCGA-D8-A1XK-01	High_LDHA
TCGA-D8-A1XL-01	High_LDHA
TCGA-D8-A1XO-01	High_LDHA
TCGA-D8-A1XQ-01	High_LDHA
TCGA-D8-A1XR-01	High_LDHA
TCGA-D8-A1XS-01	High_LDHA
TCGA-D8-A1XT-01	High_LDHA
TCGA-D8-A1XV-01	High_LDHA
TCGA-D8-A1XY-01	High_LDHA
TCGA-D8-A1XZ-01	High_LDHA
TCGA-D8-A1Y0-01	High_LDHA
TCGA-D8-A1Y1-01	High_LDHA
TCGA-D8-A1Y2-01	High_LDHA
TCGA-D8-A1Y3-01	High_LDHA
TCGA-D8-A27E-01	High_LDHA
TCGA-D8-A27F-01	High_LDHA
TCGA-D8-A27G-01	High_LDHA
TCGA-D8-A27H-01	High_LDHA
TCGA-D8-A27M-01	High_LDHA
TCGA-D8-A27N-01	High_LDHA
TCGA-D8-A27T-01	High_LDHA
TCGA-D8-A27W-01	High_LDHA
TCGA-E2-A10A-01	High_LDHA
TCGA-E2-A10E-01	High_LDHA
TCGA-E2-A14N-01	High_LDHA
TCGA-E2-A14O-01	High_LDHA
TCGA-E2-A14P-01	High_LDHA
TCGA-E2-A14Q-01	High_LDHA
TCGA-E2-A14V-01	High_LDHA
TCGA-E2-A14W-01	High_LDHA
TCGA-E2-A14Y-01	High_LDHA
TCGA-E2-A150-01	High_LDHA
TCGA-E2-A152-01	High_LDHA
TCGA-E2-A153-01	High_LDHA
TCGA-E2-A154-01	High_LDHA
TCGA-E2-A155-01	High_LDHA
TCGA-E2-A156-01	High_LDHA
TCGA-E2-A159-01	High_LDHA
TCGA-E2-A15E-01	High_LDHA
TCGA-E2-A15F-01	High_LDHA
TCGA-E2-A15H-01	High_LDHA
TCGA-E2-A15J-01	High_LDHA
TCGA-E2-A15M-01	High_LDHA
TCGA-E2-A15R-01	High_LDHA
TCGA-E2-A15T-01	High_LDHA
TCGA-E2-A1B0-01	High_LDHA
TCGA-E2-A1B1-01	High_LDHA
TCGA-E2-A1B6-01	High_LDHA
TCGA-E2-A1BC-01	High_LDHA
TCGA-E2-A1IE-01	High_LDHA
TCGA-E2-A1IH-01	High_LDHA
TCGA-E2-A1II-01	High_LDHA
TCGA-E2-A1IK-01	High_LDHA
TCGA-E2-A1IN-01	High_LDHA
TCGA-E2-A1IU-01	High_LDHA
TCGA-E2-A1L7-01	High_LDHA
TCGA-E2-A1L8-01	High_LDHA
TCGA-E2-A1L9-01	High_LDHA
TCGA-E2-A1LA-01	High_LDHA
TCGA-E2-A1LB-01	High_LDHA
TCGA-E2-A1LG-01	High_LDHA
TCGA-E2-A1LK-01	High_LDHA
TCGA-E2-A1LL-01	High_LDHA
TCGA-E2-A2P5-01	High_LDHA
TCGA-E2-A572-01	High_LDHA
TCGA-E2-A573-01	High_LDHA
TCGA-E2-A574-01	High_LDHA
TCGA-E2-A9RU-01	High_LDHA
TCGA-E9-A1N3-01	High_LDHA
TCGA-E9-A1N4-01	High_LDHA
TCGA-E9-A1N6-01	High_LDHA
TCGA-E9-A1N8-01	High_LDHA
TCGA-E9-A1NC-01	High_LDHA
TCGA-E9-A1ND-01	High_LDHA
TCGA-E9-A1NF-01	High_LDHA
TCGA-E9-A1NG-01	High_LDHA
TCGA-E9-A1NI-01	High_LDHA
TCGA-E9-A1QZ-01	High_LDHA
TCGA-E9-A1R4-01	High_LDHA
TCGA-E9-A1R5-01	High_LDHA
TCGA-E9-A1R6-01	High_LDHA
TCGA-E9-A1RB-01	High_LDHA
TCGA-E9-A1RC-01	High_LDHA
TCGA-E9-A1RD-01	High_LDHA
TCGA-E9-A1RF-01	High_LDHA
TCGA-E9-A1RG-01	High_LDHA
TCGA-E9-A1RH-01	High_LDHA
TCGA-E9-A1RI-01	High_LDHA
TCGA-E9-A226-01	High_LDHA
TCGA-E9-A227-01	High_LDHA
TCGA-E9-A22A-01	High_LDHA
TCGA-E9-A22B-01	High_LDHA
TCGA-E9-A22D-01	High_LDHA
TCGA-E9-A22E-01	High_LDHA
TCGA-E9-A243-01	High_LDHA
TCGA-E9-A244-01	High_LDHA
TCGA-E9-A245-01	High_LDHA
TCGA-E9-A249-01	High_LDHA
TCGA-E9-A24A-01	High_LDHA
TCGA-E9-A295-01	High_LDHA
TCGA-E9-A54X-01	High_LDHA
TCGA-E9-A5FL-01	High_LDHA
TCGA-E9-A6HE-01	High_LDHA
TCGA-EW-A1IW-01	High_LDHA
TCGA-EW-A1IY-01	High_LDHA
TCGA-EW-A1J3-01	High_LDHA
TCGA-EW-A1J6-01	High_LDHA
TCGA-EW-A1OW-01	High_LDHA
TCGA-EW-A1OX-01	High_LDHA
TCGA-EW-A1OY-01	High_LDHA
TCGA-EW-A1OZ-01	High_LDHA
TCGA-EW-A1P0-01	High_LDHA
TCGA-EW-A1P1-01	High_LDHA
TCGA-EW-A1P4-01	High_LDHA
TCGA-EW-A1P8-01	High_LDHA
TCGA-EW-A1PB-01	High_LDHA
TCGA-EW-A1PG-01	High_LDHA
TCGA-EW-A1PH-01	High_LDHA
TCGA-EW-A2FR-01	High_LDHA
TCGA-EW-A6S9-01	High_LDHA
TCGA-EW-A6SA-01	High_LDHA
TCGA-EW-A6SB-01	High_LDHA
TCGA-EW-A6SD-01	High_LDHA
TCGA-GI-A2C8-01	High_LDHA
TCGA-GM-A2D9-01	High_LDHA
TCGA-GM-A2DB-01	High_LDHA
TCGA-GM-A2DD-01	High_LDHA
TCGA-GM-A2DL-01	High_LDHA
TCGA-GM-A2DM-01	High_LDHA
TCGA-GM-A3XL-01	High_LDHA
TCGA-HN-A2NL-01	High_LDHA
TCGA-JL-A3YW-01	High_LDHA
TCGA-JL-A3YX-01	High_LDHA
TCGA-LD-A9QF-01	High_LDHA
TCGA-LL-A6FR-01	High_LDHA
TCGA-LL-A7SZ-01	High_LDHA
TCGA-LL-A8F5-01	High_LDHA
TCGA-OL-A5D7-01	High_LDHA
TCGA-OL-A5RW-01	High_LDHA
TCGA-OL-A5RY-01	High_LDHA
TCGA-OL-A5S0-01	High_LDHA
TCGA-OL-A66H-01	High_LDHA
TCGA-OL-A6VO-01	High_LDHA
TCGA-OL-A97C-01	High_LDHA
TCGA-S3-AA10-01	High_LDHA
TCGA-S3-AA14-01	High_LDHA
TCGA-S3-AA15-01	High_LDHA
TCGA-S3-AA17-01	High_LDHA
TCGA-WT-AB44-01	High_LDHA
TCGA-Z7-A8R5-01	High_LDHA
TCGA-Z7-A8R6-01	High_LDHA
TCGA-3C-AALJ-01	Low_LDHA
TCGA-3C-AALK-01	Low_LDHA
TCGA-4H-AAAK-01	Low_LDHA
TCGA-5L-AAT0-01	Low_LDHA
TCGA-5L-AAT1-01	Low_LDHA
TCGA-A1-A0SB-01	Low_LDHA
TCGA-A1-A0SD-01	Low_LDHA
TCGA-A1-A0SE-01	Low_LDHA
TCGA-A1-A0SF-01	Low_LDHA
TCGA-A1-A0SJ-01	Low_LDHA
TCGA-A1-A0SQ-01	Low_LDHA
TCGA-A2-A04Q-01	Low_LDHA
TCGA-A2-A04R-01	Low_LDHA
TCGA-A2-A04T-01	Low_LDHA
TCGA-A2-A04V-01	Low_LDHA
TCGA-A2-A04Y-01	Low_LDHA
TCGA-A2-A0CK-01	Low_LDHA
TCGA-A2-A0CL-01	Low_LDHA
TCGA-A2-A0CO-01	Low_LDHA
TCGA-A2-A0CR-01	Low_LDHA
TCGA-A2-A0CU-01	Low_LDHA
TCGA-A2-A0CZ-01	Low_LDHA
TCGA-A2-A0D1-01	Low_LDHA
TCGA-A2-A0D3-01	Low_LDHA
TCGA-A2-A0D4-01	Low_LDHA
TCGA-A2-A0EM-01	Low_LDHA
TCGA-A2-A0EN-01	Low_LDHA
TCGA-A2-A0EP-01	Low_LDHA
TCGA-A2-A0EQ-01	Low_LDHA
TCGA-A2-A0ES-01	Low_LDHA
TCGA-A2-A0ET-01	Low_LDHA
TCGA-A2-A0EV-01	Low_LDHA
TCGA-A2-A0EW-01	Low_LDHA
TCGA-A2-A0EY-01	Low_LDHA
TCGA-A2-A0ST-01	Low_LDHA
TCGA-A2-A0SU-01	Low_LDHA
TCGA-A2-A0SX-01	Low_LDHA
TCGA-A2-A0T5-01	Low_LDHA
TCGA-A2-A0YC-01	Low_LDHA
TCGA-A2-A0YD-01	Low_LDHA
TCGA-A2-A0YG-01	Low_LDHA
TCGA-A2-A0YK-01	Low_LDHA
TCGA-A2-A0YL-01	Low_LDHA
TCGA-A2-A0YT-01	Low_LDHA
TCGA-A2-A1FV-01	Low_LDHA
TCGA-A2-A1FZ-01	Low_LDHA
TCGA-A2-A1G0-01	Low_LDHA
TCGA-A2-A1G6-01	Low_LDHA
TCGA-A2-A25A-01	Low_LDHA
TCGA-A2-A25C-01	Low_LDHA
TCGA-A2-A25E-01	Low_LDHA
TCGA-A2-A3KC-01	Low_LDHA
TCGA-A2-A3XS-01	Low_LDHA
TCGA-A2-A3XV-01	Low_LDHA
TCGA-A2-A3XW-01	Low_LDHA
TCGA-A2-A3XX-01	Low_LDHA
TCGA-A2-A3XY-01	Low_LDHA
TCGA-A2-A3XZ-01	Low_LDHA
TCGA-A2-A4RW-01	Low_LDHA
TCGA-A2-A4RY-01	Low_LDHA
TCGA-A2-A4S0-01	Low_LDHA
TCGA-A2-A4S2-01	Low_LDHA
TCGA-A7-A0CG-01	Low_LDHA
TCGA-A7-A0D9-01	Low_LDHA
TCGA-A7-A0DA-01	Low_LDHA
TCGA-A7-A13E-01	Low_LDHA
TCGA-A7-A13G-01	Low_LDHA
TCGA-A7-A13H-01	Low_LDHA
TCGA-A7-A26E-01	Low_LDHA
TCGA-A7-A26H-01	Low_LDHA
TCGA-A7-A26J-01	Low_LDHA
TCGA-A7-A2KD-01	Low_LDHA
TCGA-A7-A3IZ-01	Low_LDHA
TCGA-A7-A3J0-01	Low_LDHA
TCGA-A7-A3J1-01	Low_LDHA
TCGA-A7-A425-01	Low_LDHA
TCGA-A7-A426-01	Low_LDHA
TCGA-A7-A4SA-01	Low_LDHA
TCGA-A7-A4SB-01	Low_LDHA
TCGA-A7-A4SC-01	Low_LDHA
TCGA-A7-A4SF-01	Low_LDHA
TCGA-A7-A5ZW-01	Low_LDHA
TCGA-A7-A5ZX-01	Low_LDHA
TCGA-A8-A06N-01	Low_LDHA
TCGA-A8-A06U-01	Low_LDHA
TCGA-A8-A06X-01	Low_LDHA
TCGA-A8-A06Y-01	Low_LDHA
TCGA-A8-A07J-01	Low_LDHA
TCGA-A8-A07W-01	Low_LDHA
TCGA-A8-A07Z-01	Low_LDHA
TCGA-A8-A083-01	Low_LDHA
TCGA-A8-A084-01	Low_LDHA
TCGA-A8-A085-01	Low_LDHA
TCGA-A8-A08A-01	Low_LDHA
TCGA-A8-A08C-01	Low_LDHA
TCGA-A8-A08F-01	Low_LDHA
TCGA-A8-A08L-01	Low_LDHA
TCGA-A8-A08O-01	Low_LDHA
TCGA-A8-A08R-01	Low_LDHA
TCGA-A8-A08X-01	Low_LDHA
TCGA-A8-A091-01	Low_LDHA
TCGA-A8-A093-01	Low_LDHA
TCGA-A8-A095-01	Low_LDHA
TCGA-A8-A097-01	Low_LDHA
TCGA-A8-A09A-01	Low_LDHA
TCGA-A8-A09B-01	Low_LDHA
TCGA-A8-A09C-01	Low_LDHA
TCGA-A8-A09I-01	Low_LDHA
TCGA-A8-A09K-01	Low_LDHA
TCGA-A8-A09M-01	Low_LDHA
TCGA-A8-A09V-01	Low_LDHA
TCGA-A8-A0A2-01	Low_LDHA
TCGA-A8-A0A4-01	Low_LDHA
TCGA-A8-A0A9-01	Low_LDHA
TCGA-A8-A0AB-01	Low_LDHA
TCGA-AC-A23G-01	Low_LDHA
TCGA-AC-A2BK-01	Low_LDHA
TCGA-AC-A2BM-01	Low_LDHA
TCGA-AC-A2FB-01	Low_LDHA
TCGA-AC-A2FE-01	Low_LDHA
TCGA-AC-A2FF-01	Low_LDHA
TCGA-AC-A2FG-01	Low_LDHA
TCGA-AC-A2FK-01	Low_LDHA
TCGA-AC-A2FM-01	Low_LDHA
TCGA-AC-A2FO-01	Low_LDHA
TCGA-AC-A2QI-01	Low_LDHA
TCGA-AC-A2QJ-01	Low_LDHA
TCGA-AC-A3BB-01	Low_LDHA
TCGA-AC-A3HN-01	Low_LDHA
TCGA-AC-A3OD-01	Low_LDHA
TCGA-AC-A3QP-01	Low_LDHA
TCGA-AC-A3QQ-01	Low_LDHA
TCGA-AC-A3TM-01	Low_LDHA
TCGA-AC-A3TN-01	Low_LDHA
TCGA-AC-A3W5-01	Low_LDHA
TCGA-AC-A3W6-01	Low_LDHA
TCGA-AC-A3W7-01	Low_LDHA
TCGA-AC-A3YJ-01	Low_LDHA
TCGA-AC-A4ZE-01	Low_LDHA
TCGA-AC-A5XS-01	Low_LDHA
TCGA-AC-A5XU-01	Low_LDHA
TCGA-AC-A62V-01	Low_LDHA
TCGA-AC-A62X-01	Low_LDHA
TCGA-AC-A6IV-01	Low_LDHA
TCGA-AC-A6IX-06	Low_LDHA
TCGA-AC-A6IX-01	Low_LDHA
TCGA-AC-A6NO-01	Low_LDHA
TCGA-AC-A7VB-01	Low_LDHA
TCGA-AC-A8OP-01	Low_LDHA
TCGA-AC-A8OQ-01	Low_LDHA
TCGA-AC-A8OS-01	Low_LDHA
TCGA-AN-A041-01	Low_LDHA
TCGA-AN-A04C-01	Low_LDHA
TCGA-AN-A04D-01	Low_LDHA
TCGA-AN-A0AR-01	Low_LDHA
TCGA-AN-A0FF-01	Low_LDHA
TCGA-AN-A0FS-01	Low_LDHA
TCGA-AN-A0FT-01	Low_LDHA
TCGA-AN-A0FW-01	Low_LDHA
TCGA-AN-A0FZ-01	Low_LDHA
TCGA-AN-A0XL-01	Low_LDHA
TCGA-AN-A0XS-01	Low_LDHA
TCGA-AN-A0XT-01	Low_LDHA
TCGA-AO-A03M-01	Low_LDHA
TCGA-AO-A03P-01	Low_LDHA
TCGA-AO-A0J3-01	Low_LDHA
TCGA-AO-A0J5-01	Low_LDHA
TCGA-AO-A0J7-01	Low_LDHA
TCGA-AO-A0J9-01	Low_LDHA
TCGA-AO-A0JA-01	Low_LDHA
TCGA-AO-A0JB-01	Low_LDHA
TCGA-AO-A0JC-01	Low_LDHA
TCGA-AO-A0JG-01	Low_LDHA
TCGA-AO-A0JI-01	Low_LDHA
TCGA-AO-A0JJ-01	Low_LDHA
TCGA-AO-A0JL-01	Low_LDHA
TCGA-AO-A128-01	Low_LDHA
TCGA-AO-A12B-01	Low_LDHA
TCGA-AO-A12C-01	Low_LDHA
TCGA-AO-A12E-01	Low_LDHA
TCGA-AO-A12G-01	Low_LDHA
TCGA-AO-A1KO-01	Low_LDHA
TCGA-AO-A1KP-01	Low_LDHA
TCGA-AO-A1KR-01	Low_LDHA
TCGA-AQ-A04H-01	Low_LDHA
TCGA-AQ-A1H2-01	Low_LDHA
TCGA-AQ-A1H3-01	Low_LDHA
TCGA-AQ-A54N-01	Low_LDHA
TCGA-AQ-A54O-01	Low_LDHA
TCGA-AQ-A7U7-01	Low_LDHA
TCGA-AR-A0TP-01	Low_LDHA
TCGA-AR-A0TQ-01	Low_LDHA
TCGA-AR-A0TR-01	Low_LDHA
TCGA-AR-A0TS-01	Low_LDHA
TCGA-AR-A0TT-01	Low_LDHA
TCGA-AR-A0TV-01	Low_LDHA
TCGA-AR-A0TX-01	Low_LDHA
TCGA-AR-A0TZ-01	Low_LDHA
TCGA-AR-A1AK-01	Low_LDHA
TCGA-AR-A1AL-01	Low_LDHA
TCGA-AR-A1AM-01	Low_LDHA
TCGA-AR-A1AV-01	Low_LDHA
TCGA-AR-A1AW-01	Low_LDHA
TCGA-AR-A24L-01	Low_LDHA
TCGA-AR-A24M-01	Low_LDHA
TCGA-AR-A24O-01	Low_LDHA
TCGA-AR-A24T-01	Low_LDHA
TCGA-AR-A24W-01	Low_LDHA
TCGA-AR-A24Z-01	Low_LDHA
TCGA-AR-A251-01	Low_LDHA
TCGA-AR-A252-01	Low_LDHA
TCGA-AR-A2LE-01	Low_LDHA
TCGA-AR-A2LJ-01	Low_LDHA
TCGA-AR-A2LK-01	Low_LDHA
TCGA-AR-A2LL-01	Low_LDHA
TCGA-AR-A2LM-01	Low_LDHA
TCGA-AR-A2LN-01	Low_LDHA
TCGA-AR-A2LO-01	Low_LDHA
TCGA-AR-A2LQ-01	Low_LDHA
TCGA-AR-A5QM-01	Low_LDHA
TCGA-AR-A5QN-01	Low_LDHA
TCGA-AR-A5QP-01	Low_LDHA
TCGA-B6-A0I6-01	Low_LDHA
TCGA-B6-A0I8-01	Low_LDHA
TCGA-B6-A0IB-01	Low_LDHA
TCGA-B6-A0IE-01	Low_LDHA
TCGA-B6-A0IH-01	Low_LDHA
TCGA-B6-A0IM-01	Low_LDHA
TCGA-B6-A0IN-01	Low_LDHA
TCGA-B6-A0IO-01	Low_LDHA
TCGA-B6-A0IP-01	Low_LDHA
TCGA-B6-A0RL-01	Low_LDHA
TCGA-B6-A0RM-01	Low_LDHA
TCGA-B6-A0RN-01	Low_LDHA
TCGA-B6-A0RT-01	Low_LDHA
TCGA-B6-A0WT-01	Low_LDHA
TCGA-B6-A0WW-01	Low_LDHA
TCGA-B6-A0WX-01	Low_LDHA
TCGA-B6-A0WY-01	Low_LDHA
TCGA-B6-A0X1-01	Low_LDHA
TCGA-B6-A0X7-01	Low_LDHA
TCGA-B6-A1KC-01	Low_LDHA
TCGA-B6-A1KF-01	Low_LDHA
TCGA-B6-A2IU-01	Low_LDHA
TCGA-B6-A3ZX-01	Low_LDHA
TCGA-B6-A400-01	Low_LDHA
TCGA-B6-A402-01	Low_LDHA
TCGA-B6-A408-01	Low_LDHA
TCGA-B6-A409-01	Low_LDHA
TCGA-B6-A40C-01	Low_LDHA
TCGA-BH-A0AU-01	Low_LDHA
TCGA-BH-A0B1-01	Low_LDHA
TCGA-BH-A0B5-01	Low_LDHA
TCGA-BH-A0B6-01	Low_LDHA
TCGA-BH-A0BA-01	Low_LDHA
TCGA-BH-A0BD-01	Low_LDHA
TCGA-BH-A0BF-01	Low_LDHA
TCGA-BH-A0BP-01	Low_LDHA
TCGA-BH-A0C1-01	Low_LDHA
TCGA-BH-A0C3-01	Low_LDHA
TCGA-BH-A0C7-01	Low_LDHA
TCGA-BH-A0DD-01	Low_LDHA
TCGA-BH-A0DG-01	Low_LDHA
TCGA-BH-A0DI-01	Low_LDHA
TCGA-BH-A0DK-01	Low_LDHA
TCGA-BH-A0DL-01	Low_LDHA
TCGA-BH-A0DP-01	Low_LDHA
TCGA-BH-A0DQ-01	Low_LDHA
TCGA-BH-A0DT-01	Low_LDHA
TCGA-BH-A0DV-01	Low_LDHA
TCGA-BH-A0E0-01	Low_LDHA
TCGA-BH-A0E7-01	Low_LDHA
TCGA-BH-A0E9-01	Low_LDHA
TCGA-BH-A0EA-01	Low_LDHA
TCGA-BH-A0EB-01	Low_LDHA
TCGA-BH-A0EI-01	Low_LDHA
TCGA-BH-A0H0-01	Low_LDHA
TCGA-BH-A0H3-01	Low_LDHA
TCGA-BH-A0H5-01	Low_LDHA
TCGA-BH-A0HA-01	Low_LDHA
TCGA-BH-A0HL-01	Low_LDHA
TCGA-BH-A0HN-01	Low_LDHA
TCGA-BH-A0HP-01	Low_LDHA
TCGA-BH-A0HQ-01	Low_LDHA
TCGA-BH-A0HX-01	Low_LDHA
TCGA-BH-A0HY-01	Low_LDHA
TCGA-BH-A0W3-01	Low_LDHA
TCGA-BH-A0W4-01	Low_LDHA
TCGA-BH-A0W5-01	Low_LDHA
TCGA-BH-A0W7-01	Low_LDHA
TCGA-BH-A18F-01	Low_LDHA
TCGA-BH-A18L-01	Low_LDHA
TCGA-BH-A18N-01	Low_LDHA
TCGA-BH-A18P-01	Low_LDHA
TCGA-BH-A18Q-01	Low_LDHA
TCGA-BH-A18T-01	Low_LDHA
TCGA-BH-A18V-06	Low_LDHA
TCGA-BH-A18V-01	Low_LDHA
TCGA-BH-A1ES-01	Low_LDHA
TCGA-BH-A1ET-01	Low_LDHA
TCGA-BH-A1EU-01	Low_LDHA
TCGA-BH-A1EW-01	Low_LDHA
TCGA-BH-A1EX-01	Low_LDHA
TCGA-BH-A1EY-01	Low_LDHA
TCGA-BH-A1F0-01	Low_LDHA
TCGA-BH-A1F5-01	Low_LDHA
TCGA-BH-A1FC-01	Low_LDHA
TCGA-BH-A1FE-06	Low_LDHA
TCGA-BH-A1FE-01	Low_LDHA
TCGA-BH-A1FH-01	Low_LDHA
TCGA-BH-A1FJ-01	Low_LDHA
TCGA-BH-A1FL-01	Low_LDHA
TCGA-BH-A204-01	Low_LDHA
TCGA-BH-A28O-01	Low_LDHA
TCGA-BH-A28Q-01	Low_LDHA
TCGA-BH-A2L8-01	Low_LDHA
TCGA-BH-A42T-01	Low_LDHA
TCGA-BH-A42U-01	Low_LDHA
TCGA-BH-A42V-01	Low_LDHA
TCGA-BH-A6R8-01	Low_LDHA
TCGA-BH-A8FY-01	Low_LDHA
TCGA-BH-A8G0-01	Low_LDHA
TCGA-BH-AB28-01	Low_LDHA
TCGA-C8-A12M-01	Low_LDHA
TCGA-C8-A12Q-01	Low_LDHA
TCGA-C8-A12V-01	Low_LDHA
TCGA-C8-A12W-01	Low_LDHA
TCGA-C8-A12X-01	Low_LDHA
TCGA-C8-A130-01	Low_LDHA
TCGA-C8-A132-01	Low_LDHA
TCGA-C8-A134-01	Low_LDHA
TCGA-C8-A135-01	Low_LDHA
TCGA-C8-A138-01	Low_LDHA
TCGA-C8-A1HE-01	Low_LDHA
TCGA-C8-A1HG-01	Low_LDHA
TCGA-C8-A1HK-01	Low_LDHA
TCGA-C8-A1HN-01	Low_LDHA
TCGA-C8-A1HO-01	Low_LDHA
TCGA-C8-A26Z-01	Low_LDHA
TCGA-C8-A273-01	Low_LDHA
TCGA-C8-A274-01	Low_LDHA
TCGA-C8-A3M7-01	Low_LDHA
TCGA-C8-A3M8-01	Low_LDHA
TCGA-C8-A8HQ-01	Low_LDHA
TCGA-C8-A8HR-01	Low_LDHA
TCGA-D8-A13Y-01	Low_LDHA
TCGA-D8-A140-01	Low_LDHA
TCGA-D8-A142-01	Low_LDHA
TCGA-D8-A145-01	Low_LDHA
TCGA-D8-A146-01	Low_LDHA
TCGA-D8-A147-01	Low_LDHA
TCGA-D8-A1J9-01	Low_LDHA
TCGA-D8-A1JB-01	Low_LDHA
TCGA-D8-A1JH-01	Low_LDHA
TCGA-D8-A1JI-01	Low_LDHA
TCGA-D8-A1JL-01	Low_LDHA
TCGA-D8-A1JN-01	Low_LDHA
TCGA-D8-A1X5-01	Low_LDHA
TCGA-D8-A1X8-01	Low_LDHA
TCGA-D8-A1XD-01	Low_LDHA
TCGA-D8-A1XF-01	Low_LDHA
TCGA-D8-A1XM-01	Low_LDHA
TCGA-D8-A1XU-01	Low_LDHA
TCGA-D8-A1XW-01	Low_LDHA
TCGA-D8-A27I-01	Low_LDHA
TCGA-D8-A27K-01	Low_LDHA
TCGA-D8-A27L-01	Low_LDHA
TCGA-D8-A27P-01	Low_LDHA
TCGA-D8-A27R-01	Low_LDHA
TCGA-D8-A27V-01	Low_LDHA
TCGA-D8-A3Z5-01	Low_LDHA
TCGA-D8-A3Z6-01	Low_LDHA
TCGA-D8-A4Z1-01	Low_LDHA
TCGA-D8-A73U-01	Low_LDHA
TCGA-D8-A73W-01	Low_LDHA
TCGA-D8-A73X-01	Low_LDHA
TCGA-E2-A105-01	Low_LDHA
TCGA-E2-A106-01	Low_LDHA
TCGA-E2-A107-01	Low_LDHA
TCGA-E2-A108-01	Low_LDHA
TCGA-E2-A109-01	Low_LDHA
TCGA-E2-A10B-01	Low_LDHA
TCGA-E2-A10C-01	Low_LDHA
TCGA-E2-A10F-01	Low_LDHA
TCGA-E2-A14R-01	Low_LDHA
TCGA-E2-A14S-01	Low_LDHA
TCGA-E2-A14T-01	Low_LDHA
TCGA-E2-A14U-01	Low_LDHA
TCGA-E2-A14X-01	Low_LDHA
TCGA-E2-A14Z-01	Low_LDHA
TCGA-E2-A158-01	Low_LDHA
TCGA-E2-A15A-06	Low_LDHA
TCGA-E2-A15A-01	Low_LDHA
TCGA-E2-A15C-01	Low_LDHA
TCGA-E2-A15D-01	Low_LDHA
TCGA-E2-A15E-06	Low_LDHA
TCGA-E2-A15G-01	Low_LDHA
TCGA-E2-A15I-01	Low_LDHA
TCGA-E2-A15K-06	Low_LDHA
TCGA-E2-A15K-01	Low_LDHA
TCGA-E2-A15L-01	Low_LDHA
TCGA-E2-A15O-01	Low_LDHA
TCGA-E2-A15P-01	Low_LDHA
TCGA-E2-A15S-01	Low_LDHA
TCGA-E2-A1AZ-01	Low_LDHA
TCGA-E2-A1B4-01	Low_LDHA
TCGA-E2-A1B5-01	Low_LDHA
TCGA-E2-A1BD-01	Low_LDHA
TCGA-E2-A1IF-01	Low_LDHA
TCGA-E2-A1IG-01	Low_LDHA
TCGA-E2-A1IJ-01	Low_LDHA
TCGA-E2-A1IL-01	Low_LDHA
TCGA-E2-A1IO-01	Low_LDHA
TCGA-E2-A1L6-01	Low_LDHA
TCGA-E2-A1LE-01	Low_LDHA
TCGA-E2-A1LH-01	Low_LDHA
TCGA-E2-A1LI-01	Low_LDHA
TCGA-E2-A1LS-01	Low_LDHA
TCGA-E2-A2P6-01	Low_LDHA
TCGA-E2-A3DX-01	Low_LDHA
TCGA-E2-A56Z-01	Low_LDHA
TCGA-E2-A570-01	Low_LDHA
TCGA-E2-A576-01	Low_LDHA
TCGA-E9-A1N5-01	Low_LDHA
TCGA-E9-A1N9-01	Low_LDHA
TCGA-E9-A1NA-01	Low_LDHA
TCGA-E9-A1NE-01	Low_LDHA
TCGA-E9-A1NH-01	Low_LDHA
TCGA-E9-A1R0-01	Low_LDHA
TCGA-E9-A1R2-01	Low_LDHA
TCGA-E9-A1R3-01	Low_LDHA
TCGA-E9-A1R7-01	Low_LDHA
TCGA-E9-A1RA-01	Low_LDHA
TCGA-E9-A1RE-01	Low_LDHA
TCGA-E9-A228-01	Low_LDHA
TCGA-E9-A229-01	Low_LDHA
TCGA-E9-A22G-01	Low_LDHA
TCGA-E9-A22H-01	Low_LDHA
TCGA-E9-A247-01	Low_LDHA
TCGA-E9-A248-01	Low_LDHA
TCGA-E9-A2JS-01	Low_LDHA
TCGA-E9-A2JT-01	Low_LDHA
TCGA-E9-A3HO-01	Low_LDHA
TCGA-E9-A3Q9-01	Low_LDHA
TCGA-E9-A3QA-01	Low_LDHA
TCGA-E9-A3X8-01	Low_LDHA
TCGA-E9-A54Y-01	Low_LDHA
TCGA-E9-A5FK-01	Low_LDHA
TCGA-E9-A5UO-01	Low_LDHA
TCGA-E9-A5UP-01	Low_LDHA
TCGA-EW-A1IX-01	Low_LDHA
TCGA-EW-A1IZ-01	Low_LDHA
TCGA-EW-A1J1-01	Low_LDHA
TCGA-EW-A1J2-01	Low_LDHA
TCGA-EW-A1J5-01	Low_LDHA
TCGA-EW-A1OV-01	Low_LDHA
TCGA-EW-A1P3-01	Low_LDHA
TCGA-EW-A1P5-01	Low_LDHA
TCGA-EW-A1P6-01	Low_LDHA
TCGA-EW-A1P7-01	Low_LDHA
TCGA-EW-A1PA-01	Low_LDHA
TCGA-EW-A1PC-01	Low_LDHA
TCGA-EW-A1PD-01	Low_LDHA
TCGA-EW-A1PE-01	Low_LDHA
TCGA-EW-A1PF-01	Low_LDHA
TCGA-EW-A2FS-01	Low_LDHA
TCGA-EW-A2FV-01	Low_LDHA
TCGA-EW-A2FW-01	Low_LDHA
TCGA-EW-A3E8-01	Low_LDHA
TCGA-EW-A3U0-01	Low_LDHA
TCGA-EW-A423-01	Low_LDHA
TCGA-EW-A424-01	Low_LDHA
TCGA-EW-A6SC-01	Low_LDHA
TCGA-GI-A2C9-01	Low_LDHA
TCGA-GM-A2DA-01	Low_LDHA
TCGA-GM-A2DC-01	Low_LDHA
TCGA-GM-A2DF-01	Low_LDHA
TCGA-GM-A2DH-01	Low_LDHA
TCGA-GM-A2DI-01	Low_LDHA
TCGA-GM-A2DK-01	Low_LDHA
TCGA-GM-A2DN-01	Low_LDHA
TCGA-GM-A2DO-01	Low_LDHA
TCGA-GM-A3NW-01	Low_LDHA
TCGA-GM-A3NY-01	Low_LDHA
TCGA-GM-A3XG-01	Low_LDHA
TCGA-GM-A3XN-01	Low_LDHA
TCGA-GM-A4E0-01	Low_LDHA
TCGA-GM-A5PV-01	Low_LDHA
TCGA-GM-A5PX-01	Low_LDHA
TCGA-HN-A2OB-01	Low_LDHA
TCGA-LD-A66U-01	Low_LDHA
TCGA-LD-A74U-01	Low_LDHA
TCGA-LD-A7W5-01	Low_LDHA
TCGA-LD-A7W6-01	Low_LDHA
TCGA-LL-A440-01	Low_LDHA
TCGA-LL-A441-01	Low_LDHA
TCGA-LL-A442-01	Low_LDHA
TCGA-LL-A50Y-01	Low_LDHA
TCGA-LL-A5YL-01	Low_LDHA
TCGA-LL-A5YM-01	Low_LDHA
TCGA-LL-A5YN-01	Low_LDHA
TCGA-LL-A5YO-01	Low_LDHA
TCGA-LL-A5YP-01	Low_LDHA
TCGA-LL-A6FP-01	Low_LDHA
TCGA-LL-A6FQ-01	Low_LDHA
TCGA-LL-A73Y-01	Low_LDHA
TCGA-LL-A73Z-01	Low_LDHA
TCGA-LL-A740-01	Low_LDHA
TCGA-LL-A7T0-01	Low_LDHA
TCGA-LL-A9Q3-01	Low_LDHA
TCGA-LQ-A4E4-01	Low_LDHA
TCGA-MS-A51U-01	Low_LDHA
TCGA-OK-A5Q2-01	Low_LDHA
TCGA-OL-A5D6-01	Low_LDHA
TCGA-OL-A5D8-01	Low_LDHA
TCGA-OL-A5DA-01	Low_LDHA
TCGA-OL-A5RU-01	Low_LDHA
TCGA-OL-A5RV-01	Low_LDHA
TCGA-OL-A5RX-01	Low_LDHA
TCGA-OL-A5RZ-01	Low_LDHA
TCGA-OL-A66I-01	Low_LDHA
TCGA-OL-A66J-01	Low_LDHA
TCGA-OL-A66K-01	Low_LDHA
TCGA-OL-A66L-01	Low_LDHA
TCGA-OL-A66N-01	Low_LDHA
TCGA-OL-A66O-01	Low_LDHA
TCGA-OL-A66P-01	Low_LDHA
TCGA-OL-A6VQ-01	Low_LDHA
TCGA-OL-A6VR-01	Low_LDHA
TCGA-PE-A5DC-01	Low_LDHA
TCGA-PE-A5DD-01	Low_LDHA
TCGA-PE-A5DE-01	Low_LDHA
TCGA-PL-A8LV-01	Low_LDHA
TCGA-PL-A8LX-01	Low_LDHA
TCGA-PL-A8LY-01	Low_LDHA
TCGA-PL-A8LZ-01	Low_LDHA
TCGA-S3-A6ZF-01	Low_LDHA
TCGA-S3-A6ZG-01	Low_LDHA
TCGA-S3-A6ZH-01	Low_LDHA
TCGA-S3-AA0Z-01	Low_LDHA
TCGA-S3-AA11-01	Low_LDHA
TCGA-S3-AA12-01	Low_LDHA
TCGA-UL-AAZ6-01	Low_LDHA
TCGA-UU-A93S-01	Low_LDHA
TCGA-V7-A7HQ-01	Low_LDHA
TCGA-W8-A86G-01	Low_LDHA
TCGA-WT-AB41-01	Low_LDHA
TCGA-XX-A899-01	Low_LDHA
TCGA-XX-A89A-01	Low_LDHA
