# Supplementary material for: Lactate‐Driven Restriction of Mitochondrial Permeability Transition Promotes Resistance to Chemo‐Immunotherapy by Suppressing Tumor PANoptosis
Source: Adv Sci (Weinh). 2026 Jun 30:e76321. Online ahead of print. doi: 10.1002/advs.76321 (PMC13335109; doi:10.1002/advs.76321)
Supplement: Supplementary file 2 — Supporting File 2: advs76321‐sup‐0002‐TableS1‐S5.zip. [file ADVS-9999-e76321-s002.zip › Table S2. Clinical data of paired cohort.xlsx]

## Sheet: Sheet1
Table 2. Characteristics of Breast cancer patients in the paired cohort.
			Number of patients (%)
	Variables		Overall	High Lactate	Low Lactate	p value
			(n = 40)	(n =20)	(n = 20)
	Age					0.7512
		≤50 years	18 (45.0)	8 (40.0)	10 (50.0)
		>50 years	22 (55.0)	12 (60.0)	10 (50.0)
	Sex					NA
		Female	40 (100.0)	20 (100.0)	20 (100.0)
	Menopause					0.5145
		No	15 (37.5)	6 (30.0)	9 (45.0)
		Yes	25 (62.5)	14 (70.0)	11 (55.0)
	Histology					>0.99
		IDC	33 (82.5)	17 (85.0)	16 (80.0)
		ILC	7 (17.5)	3 (15.0)	4 (20.0)
	Stage					>0.99
		II	37 (92.5)	19 (95.0)	18 (90.0)
		III and Ⅳ	3 (7.5)	1 (5.0)	2 (10.0)
	Treatment					NA
		Chem (Platinum)	40 (100.0)	20 (100.0)	20 (100.0)
	Tumor size					>0.99
		≤2cm	1 (2.5)	1 (5.0)	0 (0.0)
		>2cm	39 (97.5)	19 (95.0)	20 (100.0)
	Distant metastasis					>0.99
		No	39 (97.5)	20 (100.0)	19 (95.0)
		Yes	1 (2.5)	0 (0)	1 (5.0)
	Lymph node metastasis					NA
		No	28 (70.0)	14 (70.0)	14 (70.0)
		Yes	12 (30.0)	6 (30.0)	6 (30.0)
	Response
		pCR	22 (55.0)	7 (35.0)	15 (75.0)	0.02484
		Non-pCR	18 (45.0)	13 (65.0)	5 (25.0)
	Abbreviation: IDC, invasive ductal carcinoma; ILC, invasive lobular carcinoma.
	P-values were calculated using Fisher's exact test.
