# Supplementary material for: Lactate‐Driven Restriction of Mitochondrial Permeability Transition Promotes Resistance to Chemo‐Immunotherapy by Suppressing Tumor PANoptosis
Source: Adv Sci (Weinh). 2026 Jun 30:e76321. Online ahead of print. doi: 10.1002/advs.76321 (PMC13335109; doi:10.1002/advs.76321)
Supplement: Supplementary file 2 — Supporting File 2: advs76321‐sup‐0002‐TableS1‐S5.zip. [file ADVS-9999-e76321-s002.zip › Table S3. MS-based global lactylome profiling.xlsx]

## Sheet: mPTP related proteins
Table: mPTP related protein with lactylation
gene	PTM.Multiplicity	PTM.ModificationTitle	A.PTM.SiteProbability	B.PTM.SiteProbability	A.PTM.Quantity	B.PTM.Quantity
Slc25a5	1	Lactylation (K)	1	1	449780	646951
Mdh2	1	Lactylation (K)	0.901426	0.495427	354928	293291
Slc25a4	1	Lactylation (K)	1	1	99362.2	116155
Idh3a	1	Lactylation (K)	1	0.99929	65769.3	24964.4
Idh2		Lactylation (K)	1	1	25538.7	39469
Hspa9	1	Lactylation (K)	1	1	18685.8	12703.3
Idh3b	1	Lactylation (K)	1	1	16917.3	11545.1
Sod2	1	Lactylation (K)	0.999866	0.65089	15334.6	7469.9
Atp5if1	1	Lactylation (K)	1	1	12557.2	11768.3
Phb1	1	Lactylation (K)	1	1	9094.53	16385.7
Pdhb	1	Lactylation (K)	0.999936	0.999889	6497.43	2558.92
Vdac1	1	Lactylation (K)	0.563762	0.935608	5213.63	5621.36
Vdac2	1	Lactylation (K)	0.999747	0.999767	5148.6	4359.6
Aldh2	1	Lactylation (K)	1	1	4200.52	3328.3
Phb2	1	Lactylation (K)	0.982739	0.908692	3624.44	1833.53
Pdha1	1	Lactylation (K)	0.971018	0.938781	2991.77	1057.65
Cycs	1	Lactylation (K)	0.999996	0.734576	2728.88	1347.57
Glud1	1	Lactylation (K)	0.999901	1	2674.99	3761.08
Prdx5	1	Lactylation (K)	1	1	2218.55	3603.92
Vdac3	1	Lactylation (K)	0.980029	0.999796	1297.39	10204
