# Supplementary material for: Lactate‐Driven Restriction of Mitochondrial Permeability Transition Promotes Resistance to Chemo‐Immunotherapy by Suppressing Tumor PANoptosis
Source: Adv Sci (Weinh). 2026 Jun 30:e76321. Online ahead of print. doi: 10.1002/advs.76321 (PMC13335109; doi:10.1002/advs.76321)
Supplement: Supplementary file 2 — Supporting File 2: advs76321‐sup‐0002‐TableS1‐S5.zip. [file ADVS-9999-e76321-s002.zip › Table S4. MS-based ANT2 interactome.xlsx]

## Sheet: Sheet1
List of ANT2-interacting proteins identified by mass spectrometry.
Protein names	Gene names
ADP/ATP translocase 2;ADP/ATP translocase (Fragment)	SLC25A5
Actin, alpha skeletal muscle;cDNA FLJ53662, highly similar to Actin, alpha skeletal muscle;	ACTA1;
Vimentin;	HEL113;VIM;
Myosin-10;Myosin heavy chain 10	MYH10
Peptidyl-prolyl cis-trans isomerase F, mitochondrial	PPIF;
Myosin-9;	MYH9;
Heterogeneous nuclear ribonucleoprotein H1;Heterogeneous nuclear ribonucleoprotein H;	HNRNPH1;
TIA1 cytotoxic granule associated RNA binding protein;Cytotoxic granule associated RNA binding protein TIA1;	TIA1;
Heterogeneous nuclear ribonucleoprotein A3;	HNRNPA3;
Drebrin;Drebrin A;Drebrin 1, isoform CRA_d	DBN1
Heterogeneous nuclear ribonucleoprotein D (Fragment);Heterogeneous nuclear ribonucleoprotein D0;	HNRNPD;
Tubulin beta chain;Tubulin beta chain (Fragment)	TUBB;
40S ribosomal protein S8;Small ribosomal subunit protein eS8	RPS8;
Alpha-actinin-4;Actinin alpha 4 isoform 1 (Fragment);Actinin alpha 4	ACTN4;
Heterogeneous nuclear ribonucleoprotein A1;Epididymis secretory sperm binding protein;	HNRNPA1;
Spectrin beta chain, non-erythrocytic 1;Spectrin beta chain	SPTBN1;
Heterogeneous nuclear ribonucleoproteins A2/B1;	HNRNPA2B1;
Elongation factor 1-alpha 1;Elongation factor 1-alpha	EEF1A1;
Actinin alpha 1;Alpha-actinin-1;Actinin, alpha 1, isoform CRA_a	ACTN1;
Y-box-binding protein 1;Y-box binding protein 1 (Fragment);YBX1 protein (Fragment)	YBX1;
Plastin-3;Plastin-3 (Fragment);	PLS3;
Actin, cytoplasmic 2;cDNA FLJ57283, highly similar to Actin, cytoplasmic 2;Actin gamma 1	ACTG1;
Histone H4	HIST1H4L;H4C1;HIST1H4H
Uncharacterized protein DKFZp686E1899;Tropomodulin-3;Tropomodulin 3	DKFZp686E1899;TMOD3;
Spectrin alpha chain, non-erythrocytic 1;Spectrin alpha, non-erythrocytic 1;	SPTAN1;
Coronin (Fragment);Coronin-1C;	;CORO1C
Heterogeneous nuclear ribonucleoprotein R;HNRPR protein (Fragment);	HNRNPR;HNRPR;
RNA-binding motif protein, X chromosome;RNA binding motif protein X-linked;	RBMX;
Heterogeneous nuclear ribonucleoprotein A/B;	HNRNPAB;
cDNA, FLJ94229, highly similar to Homo sapiens heterogeneous nuclear ribonucleoprotein L (HNRPL),mRNA
Heterogeneous nuclear ribonucleoprotein C (Fragment);Heterogeneous nuclear ribonucleoprotein C;	HNRNPC;
Heterogeneous nuclear ribonucleoprotein K;	HNRNPK;
cDNA FLJ58049, highly similar to RNA-binding protein FUS;FUS RNA binding protein;	;FUS
Heterogeneous nuclear ribonucleoprotein D like;Heterogeneous nuclear ribonucleoprotein D-like;	HNRNPDL;
Myosin XVIIIA;Unconventional myosin-XVIIIa;cDNA FLJ60372, highly similar to Myosin-18A	MYO18A;
RNA helicase;Probable ATP-dependent RNA helicase DDX17	DDX17;
Heterogeneous nuclear ribonucleoprotein U;	HNRNPU;
U1 small nuclear ribonucleoprotein 70 kDa	;SNRNP70
Actin, cytoplasmic 1;HCG15971, isoform CRA_a;Beta actin variant (Fragment)	ACTB;PS1TP5BP1;
IQ motif containing GTPase activating protein 1;Ras GTPase-activating-like protein IQGAP1;	IQGAP1;
40S ribosomal protein S6;Small ribosomal subunit protein eS6	RPS6;
Heterogeneous nuclear ribonucleoprotein H3;Heterogeneous nuclear ribonucleoprotein H3 isoform a variant (Fragment);	HNRNPH3;
Aging-associated gene 7 protein;Nucleolysin TIAR;	;TIAL1
Histone H2B;Histone H2B type 1-C/E/F/G/I;HIST1H2BC protein	HIST1H2BE;H2BC4;HIST1H2BC
Fascin	;FSCN1
Large ribosomal subunit protein uL4;Large ribosomal subunit protein uL4 (Fragment);	RPL4;
F-actin-capping protein subunit alpha-1;F-actin-capping protein subunit alpha	CAPZA1;
EWS RNA binding protein 1;RNA-binding protein EWS	EWSR1;
Tropomyosin 3 isoform 1 (Fragment);Tropomyosin 3;	TPM3;
EF-hand domain-containing protein D2;Testicular tissue protein Li 62	EFHD2;
Interleukin enhancer-binding factor 3;NF110b;	ILF3;
DAZ associated protein 1;DAZ associated protein 1 isoform 1 (Fragment);	DAZAP1;
Histone H1.2	H1-2
TATA-binding protein-associated factor 2N;cDNA FLJ53422, highly similar to TATA-binding protein-associated factor 2N;	TAF15;
Non-POU domain containing octamer binding;Non-POU domain-containing octamer-binding protein;	NONO;
Heat shock cognate 71 kDa protein;Epididymis luminal protein 33;	HSPA8;HEL-S-72p;
Histone H3.2	H3C15
Polyadenylate-binding protein 1;Polyadenylate-binding protein;	PABPC1;
Tubulin alpha-1A chain;Tubulin alpha chain;Tubulin alpha-3D chain	TUBA1A;TUBA2;TUBA3D
Large ribosomal subunit protein uL2;Large ribosomal subunit protein uL2 (Fragment);	RPL8;
Ribosomal protein L19;Large ribosomal subunit protein eL19	RPL19;
cDNA FLJ61021, highly similar to Far upstream element-binding protein 1;Far upstream element-binding protein 1;	;FUBP1
60S ribosomal protein L13;Large ribosomal subunit protein eL13	RPL13;
Histone H2A type 2-A;Histone H2A type 1-H;Histone H2A type 1-J	H2AC18;H2AC12;H2AC14
F-actin-capping protein subunit beta;	;CAPZB
KH domain-containing, RNA-binding, signal transduction-associated protein 1;	KHDRBS1;
Nucleophosmin;Nucleophosmin (Fragment)	NPM1
Heat shock protein HSP 90-beta;cDNA FLJ54023, highly similar to Heat shock protein HSP 90-beta;	HSP90AB1;
Serine/arginine-rich splicing factor 9;Serine and arginine rich splicing factor 9;	SRSF9;
Nucleolin;	NCL;
Heterogeneous nuclear ribonucleoprotein F;cDNA FLJ57121, highly similar to Heterogeneous nuclear ribonucleoprotein F	HNRNPF;
T-complex protein 1 subunit gamma	;CCT3
Heat shock protein family A (Hsp70) member 1B;Heat shock 70 kDa protein 1A;	HSPA1B;HSPA1A;
Coronin-1B;Coronin;	CORO1B;
Small ribosomal subunit protein eS1;	RPS3A;
Large ribosomal subunit protein eL6;60S ribosomal protein L6	RPL6;
Large ribosomal subunit protein eL8;60S ribosomal protein L7a (Fragment)	RPL7A
Heterogeneous nuclear ribonucleoprotein M;ORF protein;	HNRNPM;ORF;
Cofilin-2;Cofilin 2 (Muscle), isoform CRA_a	CFL2
Large ribosomal subunit protein uL3;Large ribosomal subunit protein uL3 (Fragment);	RPL3;rpl3;
Small ribosomal subunit protein uS4;	RPS9;
Small ribosomal subunit protein uS17;Ribosomal protein S11	RPS11
Glyceraldehyde-3-phosphate dehydrogenase;	HEL-S-162eP;GAPDH;
Ribosomal protein L10 isoform A (Fragment);Large ribosomal subunit protein uL16;	RPL10;
Stress-70 protein, mitochondrial	HSPA9;
Large ribosomal subunit protein eL18;Ribosomal protein L18 (Fragment);	RPL18;
Heterogeneous nuclear ribonucleoprotein A0	HNRNPA0
60 kDa heat shock protein, mitochondrial;60 kDa heat shock protein, mitochondrial (Fragment);	HSPD1;
Epididymis secretory sperm binding protein;Far upstream element-binding protein 2;	;KHSRP
RNA-binding protein 3	RBM3
ATP-dependent RNA helicase A;RNA helicase (Fragment)	DHX9;
Elongation factor 2;Elongation factor 2 (Fragment)	EEF2;
EF-hand domain-containing protein D1;EF hand domain family, member D1 variant (Fragment);	EFHD1;
Heterogeneous nuclear ribonucleoprotein D like	HNRNPDL
40S ribosomal protein S4;Small ribosomal subunit protein eS4, X isoform;RPS4X protein (Fragment)	RPS4X;
cDNA FLJ55990, highly similar to LIM domain and actin-binding protein 1;Epithelial protein lost in neoplasm beta variant (Fragment);
Myosin light chain 6;MYL6 protein	MYL6
Cortactin isoform a variant (Fragment);Epididymis secretory sperm binding protein;Src substrate cortactin
Synaptotagmin binding cytoplasmic RNA interacting protein;Heterogeneous nuclear ribonucleoprotein Q;	SYNCRIP;
Small nuclear ribonucleoprotein Sm D2	SNRPD2
Insulin-like growth factor 2 mRNA-binding protein 1;Insulin-like growth factor 2 mRNA binding protein 1 deltaN CRDBP	IGF2BP1
SFPQ protein (Fragment);Epididymis secretory sperm binding protein;	SFPQ;
Small ribosomal subunit protein uS9;	RPS16;
Twinfilin-1;Twinfilin-1 (Fragment)	TWF1
Large ribosomal subunit protein uL23;Large ribosomal subunit protein uL23 (Fragment);	RPL23A;
Single-stranded DNA-binding protein;	SSBP1;
Small ribosomal subunit protein eS19;	RPS19;
Large ribosomal subunit protein eL28;	RPL28;
Large ribosomal subunit protein uL29	RPL35
D-3-phosphoglycerate dehydrogenase;	PHGDH;
Serine/arginine-rich splicing factor 3;Epididymis secretory sperm binding protein;	SRSF3;SFRS3;
Large ribosomal subunit protein eL20;60S ribosomal protein L18a	RPL18A;
Large ribosomal subunit protein uL14 (Fragment);Large ribosomal subunit protein uL14;	;RPL23
T-complex protein 1 subunit beta	;HEL-S-100n
IG c166_light_IGKV4-1_IGKJ2 (Fragment);IG c829_light_IGKV4-1_IGKJ2 (Fragment);
Small ribosomal subunit protein uS3;Small ribosomal subunit protein uS3 (Fragment);Ribosomal protein S3	RPS3;
Small nuclear ribonucleoprotein Sm D3	SNRPD3
Large ribosomal subunit protein uL18;	RPL5;
Serine/arginine-rich splicing factor 1;	SRSF1;
ATP synthase subunit alpha;ATP synthase F(1) complex subunit alpha, mitochondrial;	HEL-S-123m;ATP5F1A;
RALY heterogeneous nuclear ribonucleoprotein (Fragment);RNA-binding protein Raly;	RALY;
Small ribosomal subunit protein eS7;40S ribosomal protein S7 (Fragment);	RPS7;
Large ribosomal subunit protein eL24;Ribosomal protein L24	HEL-S-310;RPL24;
GTP-binding nuclear protein Ran;	RAN;
Ribosomal protein L32 (Fragment);Large ribosomal subunit protein eL32;Ribosomal protein L32	RPL32;
Ribosomal protein S14 (Fragment);Small ribosomal subunit protein uS11;Ribosomal protein S14	RPS14;
cDNA FLJ53342, highly similar to Granulins;Progranulin;Granulin precursor;	;GRN
Probable ATP-dependent RNA helicase DDX5;Probable ATP-dependent RNA helicase DDX5 (Fragment);	DDX5;
Nexilin;Nexilin F-actin binding protein (Fragment);	NEXN;
Large ribosomal subunit protein eL34	RPL34
Small ribosomal subunit protein eS24;40S ribosomal protein S24	RPS24;
ATP synthase subunit beta (Fragment);ATP synthase subunit beta;	ATP5B;HEL-S-271;
RPL26 protein;Large ribosomal subunit protein uL24;Ribosomal protein L26 like 1 (Fragment)	RPL26;
Small ribosomal subunit protein uS9m;MRPS9 protein (Fragment)	MRPS9
RNA helicase;Nucleolar RNA helicase 2	DDX21
RNA helicase	DDX3X
Large ribosomal subunit protein eL33;Large ribosomal subunit protein eL33 (Fragment)	RPL35A
Large ribosomal subunit protein eL29;60S ribosomal protein L29	RPL29;
Beta actin variant (Fragment)
Trafficking from ER to golgi regulator;Protein TFG;Putative MAPK activating protein	TFG;
Gelsolin	;GSN
ELAV-like protein 1	ELAVL1
Epididymis secretory protein Li 15;Cofilin-1;Cofilin 1 (Fragment)	HEL-S-15;CFL1
Small ribosomal subunit protein uS5;	RPS2;rps2;
Centromere protein V	CENPV
Poly [ADP-ribose] polymerase;Poly [ADP-ribose] polymerase 1
60S ribosomal protein L21;Large ribosomal subunit protein eL21;60S ribosomal protein L21 (Fragment)	RPL21;
Large ribosomal subunit protein uL22 (Fragment);	RPL17;
Staufen double-stranded RNA binding protein 1;cDNA FLJ75871, highly similar to Homo sapiens staufen, RNA binding protein (STAU), transcript variant T3, mRNA	STAU1;
Allograft inflammatory factor 1-like;Allograft inflammatory factor 1 like;	AIF1L;
Myosin regulatory light chain MRCL3 variant (Fragment);Myosin regulatory light chain 12A;	;MYL12A
Epididymis secretory sperm binding protein;Heterogeneous nuclear ribonucleoprotein H2;	;HNRNPH2
Small nuclear ribonucleoprotein F;Small nuclear ribonucleoprotein polypeptide F;	SNRPF;
Large ribosomal subunit protein eL14;	RPL14;
Ubiquitin-ribosomal protein eS31 fusion protein (Fragment);Ubiquitin-ribosomal protein eS31 fusion protein;	;RPS27A
Serine and arginine rich splicing factor 10;Serine/arginine-rich splicing factor 10 isoform 1 (Fragment);	SRSF10;
Small nuclear ribonucleoprotein Sm D1;Small nuclear ribonucleoprotein D1 polypeptide;	SNRPD1;
U1 small nuclear ribonucleoprotein C;	SNRPC;
Large ribosomal subunit protein eL30 (Fragment);Large ribosomal subunit protein eL30;	RPL30;
Myosin-14;Myosin heavy chain 14 (Fragment)	MYH14
HSP90AA1 protein (Fragment);Epididymis luminal secretory protein 52;	HSP90AA1;EL52;
60S ribosomal protein L27;Large ribosomal subunit protein eL27;	;RPL27
FBL protein (Fragment);rRNA 2-O-methyltransferase fibrillarin;Fibrillarin (Fragment)	FBL;
78 kDa glucose-regulated protein;	HSPA5;HEL-S-89n;
Small ribosomal subunit protein uS13	RPS18
cDNA FLJ76964, highly similar to Homo sapiens tropomodulin 2 (neuronal) (TMOD2), mRNA;Tropomodulin-2;	;TMOD2
Large ribosomal subunit protein eL22 (Fragment);Large ribosomal subunit protein eL22;	RPL22;
Small ribosomal subunit protein eS12	RPS12
Large ribosomal subunit protein uL13;	RPL13A;
Large ribosomal subunit protein eL36;60S ribosomal protein L36	RPL36
Chaperonin containing TCP1 subunit 5;cDNA FLJ52361, highly similar to T-complex protein 1 subunit epsilon;	CCT5;
Large ribosomal subunit protein uL15;	RPL27A;
Large ribosomal subunit protein uL6;	RPL9;
Histone H2B type F-S;Histone H2B type 1-K	H2BC12L;H2BC12
Small ribosomal subunit protein uS7m;Mitochondrial ribosomal protein S7;	MRPS7;
Large ribosomal subunit protein eL31 (Fragment);Large ribosomal subunit protein eL31;	RPL31;
Tubulin beta-4B chain;Tubulin beta chain	TUBB4B;TUBB2C
Small ribosomal subunit protein uS7 (Fragment);	RPS5;
Small ribosomal subunit protein uS15;	RPS13;
cDNA FLJ40872 fis, clone TUTER2000283, highly similar to Homo sapiens transformer-2-beta (SFRS10) gene;Uncharacterized protein DKFZp686F18120 (Fragment)
Epididymis luminal protein 176	HEL-176
Trinucleotide repeat-containing gene 6B protein;Trinucleotide repeat containing adaptor 6B (Fragment)	TNRC6B
Small ribosomal subunit protein uS12;	RPS23;
cDNA FLJ30322 fis, clone BRACE2006703, highly similar to Surfeit locus protein 6;Surfeit locus protein 6	;SURF6
Small ribosomal subunit protein uS10;Small ribosomal subunit protein uS10 (Fragment)	RPS20
Large ribosomal subunit protein uL30;	RPL7;
cDNA FLJ52344, highly similar to T-complex protein 1 subunit zeta;Chaperonin containing TCP1, subunit 6A isoform a variant (Fragment);
Large ribosomal subunit protein uL5;	RPL11;
Ribosomal protein L15;Large ribosomal subunit protein eL15;Ribosomal protein L15 (Fragment)	;RPL15
Small ribosomal subunit protein eS17;	RPS17;
RNA binding motif protein 14 isoform 1 (Fragment);RNA-binding protein 14	RBM14
Large ribosomal subunit protein eL37;Ribosomal protein L37	RPL37
Epididymis secretory sperm binding protein;Poly(rC)-binding protein 2;Poly(rC) binding protein 2	;PCBP2
Small nuclear ribonucleoprotein-associated protein;	SNRPB;
Unconventional myosin-VI;	MYO6;Myo6-008;
DNA topoisomerase 2-alpha;DNA topoisomerase 2	TOP2A
Histone H3 (Fragment);Histone H3;Histone H3.3;	H3-3B;H3F3B;H3-3A;
F-actin-capping protein subunit alpha (Fragment);
Elongation factor Tu;Elongation factor Tu, mitochondrial	TUFM
RNA helicase;Eukaryotic initiation factor 4A-I;	;EIF4A1
Creatine kinase B-type	HEL-S-29;HEL-211;
T-complex protein 1 subunit alpha;T-complex 1;	TCP1;
Actin-related protein 3	ACTR3
Peptidyl-prolyl cis-trans isomerase A;Peptidyl-prolyl cis-trans isomerase	PPIA;
Drebrin-like protein;Drebrin-like protein variant (Fragment);Drebrin like (Fragment)	DBNL;
BAG family molecular chaperone regulator 4;cDNA, FLJ94678, highly similar to Homo sapiens BCL2-associated athanogene 4 (BAG4), mRNA	BAG4;
Epididymis secretory protein Li 112;PDZ and LIM domain protein 1	HEL-S-112;PDLIM1
Prohibitin;Prohibitin-2;Prohibitin (Fragment)	PHB2
Serine and arginine rich splicing factor 7;	SRSF7;
DNA-dependent protein kinase catalytic subunit;non-specific serine/threonine protein kinase	PRKDC
cDNA FLJ78260, highly similar to Homo sapiens RNA binding motif protein 4, mRNA;RNA-binding protein 4;	;RBM4
Ribosomal protein (Fragment);Large ribosomal subunit protein uL1	RPL10A
Arp2/3 complex 34 kDa subunit (Fragment);Arp2/3 complex 34 kDa subunit;	ARPC2;
Elongation factor 1-gamma;	EEF1G;
Small nuclear ribonucleoprotein polypeptide A (Fragment);cDNA FLJ52249, highly similar to U1 small nuclear ribonucleoprotein A;	SNRPA;
Actin beta	ACTB
Histone cluster 1, H1e;cDNA, FLJ94268, highly similar to Homo sapiens histone 1, H1e (HIST1H1E), mRNA;	HIST1H1E;
Pre-mRNA-processing factor 19;Pre-mRNA-processing factor 19 (Fragment);	PRPF19;
Large ribosomal subunit protein P2;Large ribosomal subunit protein P2 (Fragment)	RPLP2
Large ribosomal subunit protein eL42;Ribosomal protein L36a;RPL36A-HNRNPH2 readthrough	RPL36A;
Far upstream element-binding protein 3	FUBP3
WD repeat domain 1	WDR1;
Ribosomal L1 domain-containing protein 1;RSL1D1 protein (Fragment);	RSL1D1;
T-complex protein 1 subunit delta	;CCT4
Tropomodulin-1	TMOD1
Importin subunit alpha-1 (Fragment);	KPNA2;
Transcription intermediary factor 1-beta;cDNA, FLJ94025, highly similar to Homo sapiens tripartite motif-containing 28 (TRIM28), mRNA	TRIM28;
Putative RNA-binding protein Luc7-like 2;RNA-binding protein Luc7-like;Luc7-like protein	LUC7L2;
Small ribosomal subunit protein eS27	RPS27
40S ribosomal protein S15a;Small ribosomal subunit protein uS8	RPS15A;
Matrin 3;Matrin-3;	MATR3;
cDNA FLJ51361, highly similar to Keratin, type II cytoskeletal 6A;cDNA FLJ53910, highly similar to Keratin, type II cytoskeletal 6A;
Tubulin beta-8 chain;Tubulin beta chain	TUBB8
Small ribosomal subunit protein eS10;	RPS10;
ATP-dependent RNA helicase DDX1 (Fragment);ATP-dependent RNA helicase DDX1;	;DDX1
FACT complex subunit SPT16	SUPT16H
Large ribosomal subunit protein eL43;Ribosomal protein L37a	RPL37A;
Prohibitin;Prohibitin (Fragment);	PHB1;HEL-215;PHB;
Unconventional myosin-Id (Fragment);Unconventional myosin-Id	DKFZp686A01173;MYO1D;
Serine and arginine rich splicing factor 2 (Fragment);Serine and arginine rich splicing factor 2;	SRSF2;
C-1-tetrahydrofolate synthase, cytoplasmic;	MTHFD1;
Eukaryotic translation initiation factor 3 subunit A;	EIF3A;eIF3a;
Histone H2B type 2-E	H2BC21
Nucleosome assembly protein 1 like 1;	NAP1L1;
Heat shock 70kDa protein 6 (HSP70B) variant (Fragment);cDNA FLJ36606 fis, clone TRACH2015654, highly similar to HEAT SHOCK 70 kDa PROTEIN 6;
Large ribosomal subunit protein eL38;	RPL38;
RNA-splicing ligase RtcB homolog;3-phosphate/5-hydroxy nucleic acid ligase	RTCB;
Non-selective voltage-gated ion channel VDAC2 (Fragment);Non-selective voltage-gated ion channel VDAC2;	VDAC2;
Tropomyosin 4;Epididymis secretory protein Li 108	TPM4;
DNA replication licensing factor MCM4;	MCM4;
FAU ubiquitin like and ribosomal protein S30 fusion;Ubiquitin-like FUBI-ribosomal protein eS30 fusion protein	FAU
Large ribosomal subunit protein uL15m;	;MRPL15
Dynactin subunit 2	DCTN2;
Small ribosomal subunit protein uS19;	RPS15;
Small ribosomal subunit protein eS28	RPS28
Putative ribosomal protein eL39-like 5;Large ribosomal subunit protein eL39	RPL39P5;RPL39
Tropomyosin 1;	TPM1;
Peroxiredoxin-1 (Fragment);Peroxiredoxin-1;	PRDX1;
DnaJ homolog subfamily A member 1;cDNA FLJ52352, highly similar to DnaJ homolog subfamily A member 1;	DNAJA1;
Tyrosine--tRNA ligase;Tyrosine--tRNA ligase (Fragment);	YARS1;YARS;
Small nuclear ribonucleoprotein G;	SNRPG;
Putative ribosomal protein eS26-like;Small ribosomal subunit protein eS26;	RPS26P11;RPS26;
T-complex protein 1 subunit theta (Fragment);T-complex protein 1 subunit theta;	;CCT8
Bifunctional glutamate/proline--tRNA ligase;glutamate--tRNA ligase (Fragment);	EPRS1;
MAGE family member D2;Melanoma-associated antigen D2;	MAGED2;
Sodium/potassium-transporting ATPase subunit alpha-1;Sodium/potassium-transporting ATPase subunit alpha (Fragment);	ATP1A1;
Actin-related protein 2/3 complex subunit 3;	ARPC3;
Small ribosomal subunit protein mS35;Mitochondrial ribosomal protein S35 (Fragment)	MRPS35
cDNA FLJ54736, highly similar to Scaffold attachment factor B;cDNA FLJ59451, highly similar to Scaffold attachment factor B;
NHP2-like protein 1	NHP2L1;SNU13
Beta-actin-like protein 2	ACTBL2
Large ribosomal subunit protein uL11	RPL12
Tyrosine 3-monooxygenase/tryptophan 5-monooxygenase activation protein epsilon	YWHAE;
Macrophage migration inhibitory factor (Fragment);Macrophage migration inhibitory factor	MIF
Heterogeneous nuclear ribonucleoprotein A3, isoform CRA_a;cDNA FLJ58832, highly similar to Heterogeneous nuclear ribonucleoprotein A3	HNRPA3;
Actin-related protein 2/3 complex subunit 5	ARPC5
TAR DNA-binding protein 43	TARDBP;TDP43;
Histone H1.0	H1-0
RNA-binding protein with serine-rich domain 1;	RNPS1;
Actin-related protein 2	ACTR2;
Guanine nucleotide-binding protein-like 3	GNL3
Eukaryotic initiation factor 4A-III;RNA helicase	EIF4A3
Profilin-1;Profilin	PFN1
Transgelin;Transgelin-2;Transgelin 2 (Fragment)	;TAGLN2
Solute carrier family 25 member 11 (Fragment);SLC25A11 protein;	SLC25A11;
CUGBP Elav-like family member 1;CUG triplet repeat, RNA binding protein 1, isoform CRA_c	CELF1
DNA topoisomerase I;DNA topoisomerase 1	TOP1
RAN binding protein 1, isoform CRA_g;Ran-specific GTPase-activating protein;	RANBP1;
Peroxiredoxin-6;Thioredoxin-dependent peroxide reductase, mitochondrial	PRDX6;HEL-S-128m;
Filamin A;	FLNA;
Angiomotin	AMOT
PHD finger protein 6	PHF6
Autoantigen La (Fragment);Lupus La protein;La 4.1 protein (Fragment)	SSB;
E3 ubiquitin-protein ligase TRIM21	TRIM21
SS18 subunit of BAF chromatin remodeling complex;	SS18;
Eukaryotic translation initiation factor 3 subunit C;	EIF3C;
DExD-box helicase 39B (Fragment);cDNA FLJ59857, moderately similar to ATP-dependent RNA helicase DDX39;	DDX39B;
Polyadenylate-binding protein;	PABPC4;
RNA transcription, translation and transport factor protein;	RTRAF;
Ubiquinol-cytochrome c reductase core protein 2;	UQCRC2;
Trifunctional purine biosynthetic protein adenosine-3 (Fragment)	GART
Small nuclear ribonucleoprotein E	SNRPE
EPB41L2 protein;EPB41L2 protein variant (Fragment);Erythrocyte membrane protein band 4.1 like 2	EPB41L2;
Uncharacterized protein DKFZp686L19178 (Fragment);Structural maintenance of chromosomes protein 1A (Fragment);	DKFZp686L19178;SMC1A;
Uncharacterized protein YWHAQ (Fragment);Tyrosine 3-monooxygenase/tryptophan 5-monooxygenase activation protein theta (Fragment)	YWHAQ
cDNA FLJ55458, highly similar to Programmed cell death 6-interacting protein;Dopamine receptor interacting protein 4;	;DRIP4
Myosin light chain 1/3, skeletal muscle isoform;Uncharacterized protein MYL1 (Fragment);	MYL1;
Coronin
THO complex subunit 4;Aly/REF export factor	ALYREF
Inosine-5-monophosphate dehydrogenase;	IMPDH2;
Y-box-binding protein 3;CSDA protein	YBX3;
Acetyl-CoA acetyltransferase 1;	ACAT1;
HCG2044799;Heterogeneous nuclear ribonucleoprotein U-like protein 2	HNRNPUL2-BSCL2;HNRNPUL2
Delta-1-pyrroline-5-carboxylate synthase	ALDH18A1
RB binding protein 7, chromatin remodeling factor;RBBP7 protein (Fragment);	RBBP7;
Histone H2A type 1-C;Histone H2A;Histone H2A type 3;	H2AC6;HIST1H2AB;H2AC25;
Small ribosomal subunit protein uS14;	RPS29;
Destrin, actin depolymerizing factor;Epididymis luminal protein 32;Destrin	DSTN;HEL32;
Interleukin enhancer binding factor 2 (Fragment);Interleukin enhancer binding factor 2;	ILF2;
Epididymis secretory protein Li 85;Poly(rC)-binding protein 1	PCBP1
Sideroflexin-1;Sideroflexin-1 (Fragment);	SFXN1;
FAS-associated factor 2;cDNA FLJ61076, highly similar to UBX domain-containing protein 8	FAF2;
Leucine-rich repeat flightless-interacting protein 2;	LRRFIP2;
Nucleolar protein 58;cDNA FLJ13913 fis, clone Y79AA1000231, highly similar to Nucleolar protein NOP5;	NOP58;
Lamin B1;LMNB1 protein (Fragment);	LMNB1;
N-terminal amino-acid N(alpha)-acetyltransferase NatA (Fragment);N-alpha-acetyltransferase 10;	NAA10;
Clathrin heavy chain	CLTC;
Epididymis secretory protein Li 73;26S proteasome regulatory subunit 10B;	HEL-S-73;PSMC6;
28S rRNA (cytosine(4447)-C(5))-methyltransferase;NOP2 nucleolar protein	NOP2;
Heterogeneous nuclear ribonucleoproteins A2/B1;	HNRNPA2B1;
Immunglobulin heavy chain variable region (Fragment);IG c855_heavy_IGHV3-23_IGHD1-26_IGHJ1 (Fragment);
Flap endonuclease 1;	;FEN1
POTE ankyrin domain family member E;POTE ankyrin domain family member F;Beta actin (Fragment)	POTEE;POTEF;
Polypyrimidine tract-binding protein 1;	PTBP1;
P-type Ca(2+) transporter (Fragment);	ATP2A2;
Serine/arginine repetitive matrix 2 (Fragment);KIAA0324 (Fragment);	SRRM2;KIAA0324;
Small ribosomal subunit protein uS10m	;MRPS10
Pinin;Pinin, desmosome associated protein;	;PNN
Large ribosomal subunit protein mL50	MRPL50
RNA binding motif protein 15;	RBM15;
Tubulin beta chain;Tubulin beta-2A chain;	;TUBB2A
RNA helicase;	DDX19A;
Ribose-phosphate pyrophosphokinase 2;Phosphoribosyl pyrophosphate synthetase 1;	;PRPS1
Polyadenylate-binding protein 2;Poly(A) binding protein nuclear 1 (Fragment);	PABPN1;
Family with sequence similarity 98 member A;	FAM98A;
S-adenosylmethionine synthase;S-adenosylmethionine synthase isoform type-2;	;MAT2A
40S ribosomal protein SA (Fragment);40S ribosomal protein SA;	RPSA;
RNA binding motif protein 39 (Fragment);	RBM39;
cDNA, FLJ95131, highly similar to Homo sapiens nucleolar and coiled-body phosphoprotein 1 (NOLC1), mRNA;Nucleolar and coiled-body phosphoprotein 1
Coiled-coil domain-containing protein 86;Coiled-coil domain containing 86 (Fragment)	CCDC86
Proliferating cell nuclear antigen;Proliferating cell nuclear antigen (Fragment);	PCNA;
Large ribosomal subunit protein P1;Large ribosomal subunit protein P1 (Fragment);	;RPLP1
Fatty acid synthase	FASN
phosphopyruvate hydratase	;ENO1
Trichohyalin;cDNA FLJ59595, highly similar to Homo sapiens phosphodiesterase 4D interacting protein, transcript variant 1, mRNA;	TCHH;
Non-selective voltage-gated ion channel VDAC1;
Tyrosine 3-monooxygenase/tryptophan 5-monooxygenase activation protein zeta (Fragment);	YWHAZ;
Small ribosomal subunit protein mS31	MRPS31
Ras GTPase-activating protein-binding protein 2;	G3BP2;
Ribosomal protein L22 like 1;Ribosomal protein eL22-like;HCG15121, isoform CRA_a (Fragment)	RPL22L1;
Putative MAPK activating protein;Transformer-2 protein homolog alpha	HSU53209;TRA2A
Albumin (Fragment);Albumin	;ALB
IARS protein (Fragment);cDNA FLJ55373, highly similar to Isoleucyl-tRNA synthetase, cytoplasmic;	IARS;
ADP/ATP translocase;ADP/ATP translocase 3;ADP/ATP translocase (Fragment)	SLC25A6;
Protein pelota homolog	;PELO
cDNA FLJ75575, highly similar to Oral-facial-digital syndrome 1 protein (Protein 71-7A);
ATP-dependent RNA helicase DDX18;Uncharacterized protein DDX18 (Fragment);	DDX18;
cDNA FLJ45938 fis, clone PLACE7005169, moderately similar to Mus musculus zinc finger protein 292 (Zfp292) (Fragment);Zinc finger protein 292 (Fragment)
Uncharacterized protein C11orf98;Alternative protein C11orf48;Uncharacterized protein	C11orf98;C11orf48;
IGL c3445_light_IGKV2D-29_IGKJ1 (Fragment);IG c1255_light_IGKV2D-29_IGKJ2 (Fragment);
ATP synthase F(0) complex subunit e, mitochondrial	ATP5ME
Cold-inducible RNA-binding protein (Fragment);	CIRBP;
tRNA selenocysteine 1-associated protein 1	TRNAU1AP;
Centromere protein V	CENPV
Dynein cytoplasmic 1 heavy chain 1;Cytoplasmic dynein 1 heavy chain 1;	DYNC1H1;
Proteasome 26S subunit, non-ATPase 6 (Fragment);26S proteasome non-ATPase regulatory subunit 6	PSMD6
cDNA FLJ52178, highly similar to Lamin-B receptor;Lamin B receptor (Fragment);	;LBR
Histone H1.3	H1-3
NF-kappaB repressing factor (Fragment);NFKB repressing factor;NF-kappaB repressing factor	NKRF;
Nucleolar protein 10;	NOP10;
Dynactin subunit 4 (Fragment);Dynactin subunit 4	DCTN4;
Centrosomal protein 290	CEP290;
40S ribosomal protein S21;Small ribosomal subunit protein eS21 (Fragment);	RPS21;
Protease serine 1 (Fragment);PRSS3 protein;PRSS3 protein (Fragment)	PRSS1;PRSS3
Serine/threonine-protein phosphatase PGAM5, mitochondrial;	PGAM5;
cDNA, FLJ79343, highly similar to SWI/SNF-related matrix-associated actin-dependent regulator of chromatin subfamily A member 5;
Uncharacterized protein CAD (Fragment);Carbamoyl-phosphate synthetase 2, aspartate transcarbamylase, and dihydroorotase;	CAD;
SAFB-like transcription modulator;SAFB like transcription modulator (Fragment);	SLTM;
Aminoacyl tRNA synthetase complex interacting multifunctional protein 1	AIMP1;
Zinc finger RNA-binding protein;	ZFR;
DBIRD complex subunit ZNF326;Zinc finger protein 326	ZNF326;
Actin-related protein 2/3 complex subunit 5;	;ARPC5L
ATPase family AAA domain-containing protein 3B;ATPase family AAA domain containing 3A (Fragment);	ATAD3B;ATAD3A;
Actin-related protein 2/3 complex subunit 4;	ARPC4;ARPC4-TTLL3;
RRM domain-containing protein (Fragment);Serine and arginine rich splicing factor 6;	;SRSF6
Calcium-responsive transactivator;cDNA FLJ58470, highly similar to SS18-like protein 1	SS18L1;
Large ribosomal subunit protein mL62 (Fragment);Large ribosomal subunit protein mL62	MRPL58
Pyruvate kinase;Pyruvate kinase PKM;	PKM;HEL-S-30;
U2 small nuclear RNA auxiliary factor 2;Splicing factor U2AF subunit;	U2AF2;
Proteasome (Prosome, macropain) 26S subunit, ATPase, 4, isoform CRA_b;26S proteasome regulatory subunit 6B	PSMC4
Focadhesin	FOCAD
Full-length cDNA clone CS0DI035YL21 of Placenta of Homo sapiens (human) (Fragment);Actin related protein 10 (Fragment);	;ACTR10
Centromere-associated protein E;Centromere protein E (Fragment)	CENPE
Histone H3.1;Histone H3;Histone H3.1t;	H3C1;;H3-4
Cysteine and glycine-rich protein 2;	CSRP2;
Heterogeneous nuclear ribonucleoproteins C1/C2;cDNA FLJ75154, highly similar to Homo sapiens heterogeneous nuclear ribonucleoprotein C (C1/C2), mRNA	HNRNPC;
HD domain containing 2;5-deoxynucleotidase HDDC2	HDDC2;
KH domain containing, RNA binding, signal transduction associated 1, isoform CRA_b	KHDRBS1
Tubulin alpha chain (Fragment);Tubulin alpha-1C chain;Tubulin alpha chain	;TUBA1C
Actin-like protein (Fragment)	ACT
Drebrin 1 (Fragment)	DBN1
IG c10_heavy_IGHV3-30_IGHD5-12_IGHJ6 (Fragment)
Small ribosomal subunit protein uS14m	MRPS14
Eukaryotic translation initiation factor 2 subunit 3B;Eukaryotic translation initiation factor 2 subunit 3	EIF2S3B;EIF2S3
RB binding protein 4, chromatin remodeling factor;	RBBP4;
Actinin alpha 4	ACTN4
Golgin A3 (Fragment)	GOLGA3;
Nucleolar protein interacting with the FHA domain of MKI67 (Fragment)	NIFK;
Eukaryotic translation initiation factor 2 subunit 1	EIF2S1
Mitochondrial ribosomal protein L13 (Fragment);	MRPL13;
H/ACA ribonucleoprotein complex subunit 2;H/ACA ribonucleoprotein complex subunit 2 (Fragment);	NHP2;
cDNA FLJ59343, highly similar to Exportin-2;cDNA FLJ59371, highly similar to Exportin-2;
Histone H1.10;H1.10 linker histone	H1-10
Histone H3-7	H3-7
Acyl-CoA synthetase long chain family member 3 (Fragment);long-chain-fatty-acid--CoA ligase;	ACSL3;
HNRNPL protein (Fragment);Heterogeneous nuclear ribonucleoprotein L;	HNRNPL;
Proteasome 26S subunit, ATPase 5;Testicular tissue protein Li 149;	PSMC5;
phosphoribosylaminoimidazolesuccinocarboxamide synthase;
IGH c293_heavy__IGHV1-18_IGHD4-17_IGHJ4 (Fragment);IG c122_heavy_IGHV1-18_IGHD1-7_IGHJ4 (Fragment);
Eukaryotic peptide chain release factor subunit 1	ETF1
LUC7 like 3 pre-mRNA splicing factor (Fragment);	LUC7L3;
MICOS complex subunit MIC60 (Fragment);MICOS complex subunit MIC60	IMMT;
IGL c1525_light_IGKV4-1_IGKJ2 (Fragment);IGH + IGL c14_light_IGKV4-1_IGKJ2 (Fragment);
Myosin light chain 6;Myosin light polypeptide 6	MYL6
Actin alpha cardiac muscle 1	ACTC1
ATP-binding cassette, sub-family F, member 1 variant (Fragment);ATP binding cassette subfamily F member 1 (Fragment);	;ABCF1
HCG2043378, isoform CRA_b;Twinfilin actin binding protein 2;	TWF2;
Eukaryotic translation initiation factor 6;Eukaryotic translation initiation factor 6 (Fragment);	EIF6;
Large ribosomal subunit protein uL24m (Fragment);Large ribosomal subunit protein uL24m	MRPL24
Large ribosomal subunit protein uL23m (Fragment);Large ribosomal subunit protein uL23m;	MRPL23;
Serine-threonine kinase receptor-associated protein;	EIF3I;
Sorting nexin-2 (Fragment);Sorting nexin-2;
WASP interactor protein (Fragment);Sorting nexin 9 variant (Fragment);	WISP;
ATP synthase subunit O, mitochondrial (Fragment);ATP synthase subunit O, mitochondrial;	ATP5PO;
Tubulin beta chain;Tubulin beta-6 chain	;TUBB6
Actinin alpha 2 (Fragment);Actinin alpha 2;Alpha-actinin-2	ACTN2;
Ubiquitin like modifier activating enzyme 2;	UBA2;
Leucine zipper protein 2 (Fragment)	LUZP2
IGHG3 (Fragment);Immunoglobulin heavy constant gamma 2;Immunoglobulin heavy constant gamma 4	;IGHG2
Triosephosphate isomerase;Triosephosphate isomerase (Fragment)	;HEL-S-49
cDNA, FLJ93657, highly similar to Homo sapiens ribosomal protein L3-like (RPL3L), mRNA;Ribosomal protein uL3-like	;RPL3L
Cysteine and histidine rich domain containing 1;	CHORDC1;
Staphylococcal nuclease domain-containing protein;
Proteasome 26S subunit ubiquitin receptor, non-ATPase 2 (Fragment);Uncharacterized protein DKFZp564A2282 (Fragment);	PSMD2;DKFZp564A2282;
A-kinase anchoring protein 8;	AKAP8;
Large ribosomal subunit protein mL49;	MRPL49;
Heterogeneous nuclear ribonucleoprotein L;Heterogeneous nuclear ribonucleoprotein L (Fragment)	HNRNPL
HCG27698, isoform CRA_e;RNA helicase (Fragment);RNA helicase;	MST162;;E4-DBP
ARHA protein (Fragment);Ras homolog family member C (Fragment);Ras homolog family member A	ARHA;RHOC;
Serpin family H member 1 (Fragment);	SERPINH1;
cDNA FLJ14683 fis, clone NT2RP2004768, weakly similar to SERINE/THREONINE-PROTEIN KINASE NRK1;cDNA FLJ20549 fis, clone KAT11561;
Proteasome (Prosome, macropain) 26S subunit, ATPase, 1;Proteasome 26S ATPase subunit 1 variant (Fragment);	PSMC1;
Elongation factor 1-alpha 2;Elongation factor 1-alpha;	EEF1A2;
Small ribosomal subunit protein bS21m	MRPS21
Small nuclear ribonucleoprotein polypeptide A (Fragment);Small nuclear ribonucleoprotein polypeptide A;	SNRPA1;
HSPA1L (Fragment);cDNA, FLJ96225, highly similar to Homo sapiens heat shock 70kDa protein 1-like (HSPA1L), mRNA;	HSPA1L;
cDNA, FLJ95176, Homo sapiens CGI-48 protein (CGI-48), mRNA;U3 small nucleolar RNA-associated protein 18 homolog	;UTP18
DNA replication licensing factor MCM6 (Fragment);DNA replication licensing factor MCM6	MCM6
IGL c861_light_IGKV4-1_IGKJ3 (Fragment)
Ubiquitin-ribosomal protein eL40 fusion protein;	UBA52;
Signal recognition particle 9 kDa protein;	SRP9;
cDNA FLJ59286, highly similar to Pre-mRNA-processing factor 40 homolog A (Fragment);Pre-mRNA processing factor 40 homolog A	;PRPF40A
Chromosome 19 open reading frame 53 (Fragment);Leydig cell tumor 10 kDa protein homolog	C19orf53
Actin-like protein (Fragment)	ACT;
Sushi, von Willebrand factor type A, EGF and pentraxin domain-containing protein 1;Selectin-like protein	SVEP1;
Histone H2AX;Histone H2A	H2AX;
Actin related protein 2/3 complex subunit 1A variant (Fragment);Epididymis secretory protein Li 307 (Fragment);	;HEL-S-307
Contactin-associated protein-like 5;Contactin associated protein family member 5	CNTNAP5
Calcyclin binding protein (Fragment);cDNA FLJ57914, moderately similar to Calcyclin-binding protein;	CACYBP;
Bromodomain-containing protein 2 (Fragment);	BRD2;
Actin-like protein (Fragment)	ACT
Uncharacterized protein XRCC5 (Fragment);X-ray repair cross-complementing protein 5	XRCC5
DNA topoisomerase 2;DNA topoisomerase 2 (Fragment)	TOP2B;
cDNA FLJ58199, highly similar to Fragile X mental retardation syndrome-related protein 1;FMR1 autosomal homolog 1;	;FXR1
IGL c3752_light_IGKV4-1_IGKJ1 (Fragment)
FACT complex subunit SSRP1	SSRP1
Spindlin family member 2B (Fragment);Spindlin family member 2B;	SPIN2B;
IGL c2987_light_IGKV4-1_IGKJ1 (Fragment)
Casein kinase II subunit beta	CSNK2B;
Chromobox homolog 3 (HP1 gamma homolog, Drosophila);Chromobox protein homolog 3	CBX3
Emerin	EMD
Protein MTSS 2	MTSS2
Neuromodulin	GAP43
Small ribosomal subunit protein eS25	RPS25
cDNA FLJ54481, highly similar to GCN1-like protein 1 (Fragment);Peroxisome proliferator activated receptor interacting complex protein	;PRIC295
Arginyltransferase 1;Arginyl-tRNA--protein transferase 1;	ATE1;
cDNA FLJ52849, highly similar to Homo sapiens acyl-CoA thioesterase 7 (ACOT7), transcript variant hBACHc, mRNA;Acyl-CoA thioesterase 7 (Fragment)
Mitochondrial ribosomal protein L27;Mitochondrial ribosomal protein L27 (Fragment);	MRPL27;
Nucleoporin 107;Nuclear pore complex protein Nup107	NUP107
IGH c191_heavy__IGHV1-46_IGHD1-14_IGHJ4 (Fragment);Immunoglobulin heavy variable 1-45;	;IGHV1-45
cDNA FLJ60209, highly similar to Transcriptional repressor p66 alpha;GATA zinc finger domain containing 2B (Fragment);	;GATAD2B
Tudor domain-containing protein 15	TDRD15
Insulin-like growth factor 2 mRNA-binding protein 2;Insulin like growth factor 2 mRNA binding protein 2	IGF2BP2
Cytochrome c oxidase subunit 5A, mitochondrial;	COX5A;
Splicing factor 3B subunit 5	SF3B5
Succinate-CoA ligase GDP/ADP-forming subunit alpha;cDNA FLJ56352, highly similar to Succinyl-CoA ligase (GDP-forming) subunit alpha, mitochondrial	SUCLG1;
ATP-dependent RNA helicase	DDX55;
Pipecolic acid and sarcosine oxidase (Fragment);	PIPOX;
Large ribosomal subunit protein mL64	;GADD45GIP1
MARCKS-related protein	MARCKSL1
Rho GTPase activating protein 4	ARHGAP4
Nucleolar GTP-binding protein 2	GNL2
Protein unc-119 homolog A	UNC119;
IGH c3213_heavy_IGHV3-33_IGHD6-19_IGHJ4 (Fragment)
Arginine-fifty homeobox	ARGFX
Actin related protein 1A;Beta-centractin (Fragment)	ACTR1A;
Protein SSX4	SSX4
Tubulin alpha-1B chain;Tubulin alpha chain;	TUBA1B;
Pre-mRNA-splicing factor SPF27 (Fragment);Pre-mRNA-splicing factor SPF27	;BCAS2
T-complex protein 1 subunit eta	CCT7;
Antigen MLAA-35
Large ribosomal subunit protein uL22m;	MRPL22;
DmX-like protein 2;Dmx like 2	DMXL2
G1 to S phase transition 1 (Fragment);G1 to S phase transition 1;	GSPT1;
C-terminal Src kinase (Fragment);non-specific protein-tyrosine kinase;Tyrosine-protein kinase (Fragment)	CSK;
Histone H2B type 2-F;Histone H2B type 1-H;Histone H2B	H2BC18;H2BC9;
IG c781_heavy_IGHV3-33_IGHD6-19_IGHJ4 (Fragment);IG c987_heavy_IGHV3-33_IGHD6-19_IGHJ4 (Fragment)
Adenosine receptor A1;	ADORA1;
Elongation factor 1-beta	LOC392793;EEF1B2
Endogenous retrovirus group K member 5 Gag polyprotein;CCHC-type domain-containing protein	ERVK-5;LOC124906262
RNA cytosine C(5)-methyltransferase NSUN2	NSUN2
cDNA FLJ53834, highly similar to Homo sapiens multiple coiled-coil GABABR1-binding protein (MARLIN1), mRNA;Janus kinase and microtubule interacting protein 1
Protein ARPC4-TTLL3;Tubulin tyrosine ligase like 3 (Fragment)	ARPC4-TTLL3;TTLL3
RuvB like AAA ATPase 2;RuvB-like helicase;	RUVBL2;
Mitochondrial ribosomal protein S23;Small ribosomal subunit protein mS23	MRPS23
Uncharacterized protein DKFZp686O0665	DKFZp686O0665
Rae1 protein homolog;mRNA export factor RAE1;	RAE1;
Uncharacterized protein
Leucine-rich repeat-containing protein 43	LRRC43
cDNA FLJ61558, highly similar to Methyl-CpG-binding domain protein 5;Methyl-CpG binding domain protein 5;	;MBD5
Thymopoietin (Fragment);Lamina-associated polypeptide 2, isoforms beta/gamma variant (Fragment);	TMPO;
Mitogen-activated protein kinase kinase kinase kinase 3;non-specific serine/threonine protein kinase;	MAP4K3;
Dyskeratosis congenita 1 isoform 5;Dyskerin pseudouridine synthase 1;	;DKC1
Putative heat shock protein HSP 90-beta 2	HSP90AB2P
E2 ubiquitin-conjugating enzyme;	UBE2D3;
cDNA FLJ90452 fis, clone NT2RP3001475, highly similar to Splicing factor 3B subunit 3;
5-nucleotidase, cytosolic IB (Fragment);cDNA FLJ55762, highly similar to Cytosolic 5-nucleotidase 1B;	NT5C1B;
Rotatin;Rotatin (Fragment)	RTTN
Cytoskeleton associated protein 2 (Fragment);Cytoskeleton associated protein 2;	CKAP2;
Eukaryotic translation elongation factor 1 delta;Eukaryotic translation elongation factor 1 delta (Fragment);	EEF1D;
Glycine--tRNA ligase	GARS1;
Protein C, inactivator of coagulation factors Va and VIIIa (Fragment)	PROC;
protein-tyrosine-phosphatase
Metadherin;Protein LYRIC	MTDH
Heterogeneous nuclear ribonucleoprotein U like 1;	HNRNPUL1;
Family with sequence similarity 81 member B (Fragment)	FAM81B
Nucleoprotein TPR	TPR
Rhophilin Rho GTPase binding protein 1;Rhophilin-1	RHPN1
Boule homolog, RNA binding protein;Protein boule-like	BOLL;
Drebrin 1 (Fragment)	DBN1
cDNA FLJ31974 fis, clone NT2RP7008167, weakly similar to 85.1 kDa PROTEIN IN GREB-FEOA INTERGENIC REGION;S1 RNA-binding domain-containing protein 1
Histone H2B type 3-B	H2BC26
cDNA FLJ52048;IQ domain-containing protein K	;IQCK
Shieldin complex subunit 2	SHLD2
Tubulin tyrosine ligase like 5	TTLL5
Heterogeneous nuclear ribonucleoprotein M (Fragment)	HNRNPM
Similar to Mtr3 (MRNA transport regulator 3)-homolog Mtr3 (MRNA transport regulator 3)-homolog (Yeast)	LOC392145
Zinc finger protein (Fragment)
Serine and arginine repetitive matrix 1;Serine/arginine repetitive matrix 1 isoform 1 (Fragment);	SRRM1;
Actin-like protein (Fragment)	ACT
LINE-1 type transposase domain-containing protein 1	L1TD1
Microtubule-associated tumor suppressor candidate 2	MTUS2
CMRF35-like molecule 6;CMRF35-like molecule 8	CD300C;CD300A
Transformation-related protein 1;Transformation-related protein 2
Bone morphogenetic protein 15 (Fragment);Bone morphogenetic protein 15	BMP15
DR1 associated protein 1 (Fragment);DR1 associated protein 1	DRAP1;
LIG3 protein
PRO0202 (Fragment)
cDNA FLJ54506, highly similar to Ryanodine receptor 2 (Fragment);Ryanodine receptor 2;	;RYR2
cDNA FLJ46630 fis, clone TRACH2019080, weakly similar to Rootletin (Ciliary rootlet coiled-coil protein);cDNA FLJ41343 fis, clone BRAWH2001973
L3MBTL histone methyl-lysine binding protein 3 (Fragment);cDNA FLJ75620;	L3MBTL3;
Vasculin-like protein 1	GPBP1L1
RANBP2 like and GRIP domain containing 8;	RGPD8;
Kinesin-like protein	KIF3C
Uncharacterized protein PTHR2 (Fragment);Parathyroid hormone 2 receptor;	PTHR2;PTH2R;
MHC class I antigen	HLA-A
Hypothetical BC331191_1, isoform CRA_c;Zinc finger protein 780B	ZNF780B
adenylate cyclase;	;ADCY7
cDNA FLJ50916, highly similar to Rho guanine nucleotide exchange factor 11;Rho guanine nucleotide exchange factor 11;	;ARHGEF11
Histone-lysine N-methyltransferase SETD1B	SETD1B
Tetratricopeptide repeat domain 7A (Fragment);Tetratricopeptide repeat domain 7A;	TTC7A;
MacroH2A.2 histone (Fragment);Histone H2A;Histone H2A (Fragment)	MACROH2A2;
cDNA FLJ59785, highly similar to Nardilysin;Nardilysin;cDNA FLJ60831, highly similar to Nardilysin	;NRD1
cDNA FLJ58218, highly similar to Ankyrin repeat and zinc fingerdomain-containing protein 1;
cDNA FLJ61618, highly similar to Discoidin, CUB and LCCL domain-containing protein 2;Discoidin, CUB and LCCL domain-containing protein 2	;DCBLD2
Ubiquitin specific peptidase 44 (Fragment);ubiquitinyl hydrolase 1;	USP44;
GREB1-like protein;GREB1 like retinoic acid receptor coactivator	GREB1L
Tubulin polymerization-promoting protein family member 3	TPPP3
Regulatory associated protein of MTOR complex 1	RPTOR
Heterogeneous nuclear ribonucleoprotein D;Heterogeneous nuclear ribonucleoprotein D (Fragment)	HNRNPD
Alanyl-tRNA editing protein Aarsd1;PTGES3L-AARSD1 readthrough	AARSD1;PTGES3L-AARSD1;
Zinc finger protein 7 (Fragment);Zinc finger protein 7;	ZNF7;
ACTB protein (Fragment)	ACTB
LOC388312 protein (Fragment)	LOC388312
Sodium voltage-gated channel alpha subunit 2;	SCN2A;
cDNA, FLJ79327, highly similar to Methylcrotonoyl-CoA carboxylase subunit alpha, mitochondrial;
cDNA FLJ60300, highly similar to Homo sapiens protein phosphatase 1, regulatory (inhibitor) subunit 12C (PPP1R12C), mRNA;

## Sheet: Sheet2
mPTP regulatory candidates within the ANT2 interactome.
Protein names
SLC25A5
SLC25A6
SLC25A11
PPIF
VDAC2
ATP5F1A
ATP5B
ATP5ME
ATP5PO
UQCRC2
COX5A
SUCLG1
ACAT1
PHGDH
PRDX1
PRDX6
IMMT
PGAM5
ATAD3A
ATAD3B
AMOT
MRPS7
MRPS9
MRPS10
MRPS14
MRPS21
MRPS23
MRPS31
MRPS35
MRPL13
MRPL15
MRPL22
MRPL23
MRPL24
MRPL27
MRPL49
MRPL50
MRPL58
TUFM
IARS
YARS1
GARS1
HSPD1
HSPA9
DNAJA1
PHB1
PHB2
ALDH18A1
FAU
AIF1L
SSBP1

## Sheet: Sheet3
Putative effector phosphatases identified in the mPTP regulatory network.
Protein names
PGAM5
PRDX1
PRDX6
PHGDH
HSPD1
HSPA9
DNAJA1
ATAD3A
ATAD3B
SSBP1
ALDH18A1
ACAT1
TUFM
