# Supplementary material for: Lactate‐Driven Restriction of Mitochondrial Permeability Transition Promotes Resistance to Chemo‐Immunotherapy by Suppressing Tumor PANoptosis
Source: Adv Sci (Weinh). 2026 Jun 30:e76321. Online ahead of print. doi: 10.1002/advs.76321 (PMC13335109; doi:10.1002/advs.76321)
Supplement: Supplementary file 2 — Supporting File 2: advs76321‐sup‐0002‐TableS1‐S5.zip. [file ADVS-9999-e76321-s002.zip › TAble S5. shRNA Targets and antibody dilution ratio.xlsx]

## Sheet: shRNA
Target sequences of shRNAs and sgRNAs used in this study.
	Target Sequence
shANT2(human)	5'-AGCAATACAAAGGCATTATAG-3'	5'-GTGAACAGGCATGTTGTATTA-3'
shANT2(mouse)	5'-GCAACTATTTACCAGTTGAAA-3'	5'-GCTGCCTACTTTGGTATCTAT-3'
shPGAM5(human)	5'-GCCGGAAGCTGTGCAGTATTA-3'	5'-CCAAGCTGGACCACTACAAAG-3'
shKAT8(human)	5'-GCAAGATCACTCGCAACCAAA-3'	5'-CGAAATTGATGCCTGGTATTT-3'
shNC	5'-GGAGCGCGTCAAACTTGAA-3'	5'-ACACGTCCGAACATACTAC-3'
sgZBP1	5'-ATGTGAACCGAGACTTGTAC-3'	5'-GCATGGACGATTTACCGCCC-3'
sgCASPASE8	5'-ATAGTTCACTTCAGTCAGGA-3'	5'-GAACTATGAAGTAAGCAACA-3'
sgRIPK3	5'-CGGGCGCAACATAGGAAGTG-3'	5'-GTTTGTTAACGTAAACCGGA-3'

## Sheet: Antibody
Specifications, sources, and dilution ratios of antibodies.
Antibody	SOURCE	Dilution ratio
cGAS	Proteintech #26416-1-AP	1:8000
NLRP3	Cell Signaling Technology #15101	1:1000
P-STING	Cell Signaling Technology #50907	1:1000
STING	Cell Signaling Technology #13647	1:1000
RIPK1	Abmart #TD2642	1:1000
P-RIPK1	Abmart #P90411R2	1:1000
P-TBK1	Abmart #TB5219	1:1000
TBK1	Abmart #TB2320	1:1000
P-MLKL	Abmart #T57146	1:1000
MLKL	Abmart #TB5233	1:1000
Cleaved-Caspase1	Abmart #P79884R2	1:1000
GSDMDN	Abmart #P30823	1:1000
IL-18	Cell Signaling Technology #57058	1:1000
IL-1β	Cell Signaling Technology #63124	1:1000
β-Actin	Cell Signaling Technology #4967	1:1000
BAX	Cell Signaling Technology #2772	1:1000
Pan-KLA	PTMBIO #PTM-1425RM	1:1000
Myc	Proteintech #16286-1-AP	1:4000
Flag	Proteintech #66008-4-Ig	1:20000
HA	Proteintech #51064-2-AP	1:8000
KAT8	Proteintech #13842-1-AP	1:600
GAPDH	Proteintech #10494-1-AP	1:20000
ANT2	Cell Signaling Technology #14671	1:1000
PGAM5	Proteintech #28445-1-AP	1:7000
Pan-Pho	PTMBIO #PTM-702	1:1000
CYPD	Abclonal #A25436	1:1000
LDHA	Cell Signaling Technology #2012	1:1000
